# Supplementary material for: Charged biexciton polaritons sustaining strong nonlinearity in 2D semiconductor-based nanocavities
Source: Nat Commun. 2023 Aug 31;14:5310. doi: 10.1038/s41467-023-41079-y (PMC10471760; doi:10.1038/s41467-023-41079-y)
Supplement: Supplementary file 3 — Source Data [file 41467_2023_41079_MOESM3_ESM.xlsx]

## Sheet: Fig.1B
x-axis	WS2-Ag ND	WS2	Ag ND
2.47279	2.60759	2.26432	2.70739
2.47231	2.47081	2.33067	2.71465
2.47184	2.60105	2.35882	2.69675
2.47136	2.53115	2.32004	2.70575
2.47088	2.64317	2.24334	2.73196
2.4704	2.49531	2.26708	2.68611
2.46992	2.54248	2.21197	2.76778
2.46944	2.55401	2.30512	2.74336
2.46897	2.54217	2.32306	2.77834
2.46849	2.5421	2.22027	2.76983
2.46801	2.55625	2.28953	2.73926
2.46754	2.55063	2.32425	2.76544
2.46706	2.48938	2.24301	2.73443
2.46658	2.52823	2.22529	2.82669
2.46611	2.53927	2.24772	2.72749
2.46563	2.47334	2.27184	2.71874
2.46515	2.47117	2.16728	2.69844
2.46468	2.48958	2.18839	2.77815
2.4642	2.5392	2.18138	2.67808
2.46373	2.45285	2.14929	2.69386
2.46325	2.43982	2.16163	2.73053
2.46278	2.47874	2.19247	2.75344
2.4623	2.49069	2.2449	2.73216
2.46183	2.53645	2.19041	2.83006
2.46135	2.5154	2.22374	2.81611
2.46088	2.56377	2.25415	2.74163
2.4604	2.4484	2.37272	2.74696
2.45993	2.47033	2.24134	2.77181
2.45945	2.45038	2.25613	2.71411
2.45898	2.5502	2.27957	2.72836
2.45851	2.51844	2.24742	2.77604
2.45803	2.52313	2.29313	2.76536
2.45756	2.48944	2.24649	2.79909
2.45709	2.48455	2.21391	2.73874
2.45661	2.4898	2.22282	2.77933
2.45614	2.39401	2.30006	2.80009
2.45567	2.4703	2.25958	2.73246
2.4552	2.46778	2.23414	2.78293
2.45473	2.44207	2.22953	2.73691
2.45425	2.48674	2.19006	2.7328
2.45378	2.44098	2.24642	2.73401
2.45331	2.46508	2.23817	2.6835
2.45284	2.42578	2.27534	2.67463
2.45237	2.48334	2.31979	2.68574
2.4519	2.48516	2.35179	2.69613
2.45143	2.447	2.27893	2.70724
2.45096	2.44868	2.19731	2.78009
2.45048	2.40373	2.08309	2.77606
2.45001	2.408	2.15246	2.76379
2.44954	2.39046	2.12987	2.75093
2.44908	2.42702	2.19855	2.77246
2.44861	2.38106	2.20458	2.7382
2.44814	2.38558	2.17193	2.69258
2.44767	2.40588	2.19843	2.69684
2.4472	2.4371	2.1711	2.73706
2.44673	2.38606	2.17897	2.7389
2.44626	2.44518	2.18961	2.80826
2.44579	2.4474	2.16885	2.74554
2.44532	2.38027	2.16672	2.7697
2.44485	2.44017	2.25459	2.7748
2.44439	2.45866	2.173	2.72244
2.44392	2.46775	2.25936	2.73065
2.44345	2.44765	2.13224	2.76251
2.44298	2.42309	2.17564	2.75351
2.44252	2.46103	2.25278	2.75088
2.44205	2.43565	2.23638	2.7298
2.44158	2.46179	2.1936	2.70668
2.44112	2.45148	2.19175	2.71441
2.44065	2.41525	2.1764	2.70363
2.44018	2.40291	2.25651	2.71514
2.43972	2.41233	2.1421	2.79584
2.43925	2.3915	2.16944	2.77636
2.43879	2.37537	2.09983	2.72754
2.43832	2.42555	2.06396	2.78594
2.43785	2.40725	2.0153	2.77131
2.43739	2.41975	2.04324	2.76496
2.43692	2.42858	1.98961	2.70481
2.43646	2.45255	2.05784	2.74154
2.43599	2.47187	1.98074	2.74408
2.43553	2.44687	2.10215	2.74405
2.43507	2.3975	2.10349	2.72058
2.4346	2.39096	2.09801	2.72419
2.43414	2.37459	2.12603	2.82791
2.43367	2.38451	2.13582	2.73385
2.43321	2.38957	2.13996	2.81406
2.43275	2.33763	2.1314	2.81273
2.43228	2.31945	2.1118	2.83703
2.43182	2.36815	1.99618	2.82284
2.43136	2.31873	2.05642	2.80344
2.43089	2.30653	1.99271	2.81723
2.43043	2.23839	2.00524	2.80479
2.42997	2.25986	2.12829	2.78594
2.42951	2.21073	2.01902	2.78261
2.42904	2.20916	2.09182	2.88071
2.42858	2.23728	2.07382	2.82979
2.42812	2.25228	2.0719	2.83768
2.42766	2.25732	2.06126	2.90081
2.4272	2.2079	2.09299	2.87635
2.42674	2.24422	2.00469	2.90669
2.42628	2.24254	1.99338	2.87474
2.42582	2.20274	2.05091	2.84996
2.42535	2.21674	2.08052	2.89411
2.42489	2.16449	2.01436	2.91106
2.42443	2.22615	1.99305	2.87605
2.42397	2.24597	2.09452	2.92199
2.42351	2.20728	2.025	2.88616
2.42305	2.23347	2.01896	2.9093
2.42259	2.2224	2.01351	2.90881
2.42214	2.23055	1.96534	2.93729
2.42168	2.25211	2.0121	2.97105
2.42122	2.27177	2.01694	2.9234
2.42076	2.24431	1.9943	2.96548
2.4203	2.2479	1.98939	2.99916
2.41984	2.26818	2.03993	2.9859
2.41938	2.27153	1.99544	3.00808
2.41893	2.23652	2.01204	2.97405
2.41847	2.31424	2.02252	2.99534
2.41801	2.28323	2.01701	2.93874
2.41755	2.3274	1.98333	2.98384
2.41709	2.30858	2.00113	2.99573
2.41664	2.34909	2.02168	3.0505
2.41618	2.32529	1.94681	3.01943
2.41572	2.36544	1.98732	3.08335
2.41527	2.41696	1.97311	3.12865
2.41481	2.4582	1.96165	3.11774
2.41435	2.39524	1.94548	3.10569
2.4139	2.39181	1.97461	3.05934
2.41344	2.39005	1.95664	3.07994
2.41299	2.3785	1.94972	3.10035
2.41253	2.35782	1.98222	3.08758
2.41207	2.34758	1.91304	3.10774
2.41162	2.37178	1.89942	3.16626
2.41116	2.33002	1.90583	3.10086
2.41071	2.36432	1.96488	3.16379
2.41025	2.35786	1.92477	3.21879
2.4098	2.38191	1.93988	3.21305
2.40935	2.36579	1.90535	3.25043
2.40889	2.37655	1.8612	3.24045
2.40844	2.34958	1.93414	3.25895
2.40798	2.35496	1.91537	3.2836
2.40753	2.34738	1.90675	3.30511
2.40708	2.38745	1.93196	3.17194
2.40662	2.38712	1.95715	3.20169
2.40617	2.37572	1.9285	3.25993
2.40572	2.33318	1.89296	3.25421
2.40526	2.36844	1.87608	3.29261
2.40481	2.33431	1.85259	3.33071
2.40436	2.36364	1.87567	3.30579
2.40391	2.39207	1.88086	3.38545
2.40345	2.35186	1.88893	3.40259
2.403	2.34269	1.85682	3.39034
2.40255	2.32231	1.88643	3.41241
2.4021	2.37742	1.85431	3.43944
2.40165	2.33932	1.83187	3.39783
2.4012	2.34296	1.90181	3.3728
2.40074	2.33381	1.845	3.4368
2.40029	2.34516	1.84956	3.44366
2.39984	2.3097	1.83694	3.44804
2.39939	2.33174	1.85959	3.47886
2.39894	2.34095	1.84037	3.52899
2.39849	2.36454	1.84918	3.52553
2.39804	2.3451	1.84848	3.5444
2.39759	2.40789	1.83225	3.56183
2.39714	2.42313	1.86296	3.60174
2.39669	2.34959	1.86046	3.61415
2.39624	2.36732	1.85713	3.59653
2.39579	2.38412	1.77247	3.58946
2.39534	2.36336	1.85229	3.6172
2.3949	2.38328	1.84721	3.57946
2.39445	2.41784	1.87056	3.58189
2.394	2.40324	1.81438	3.66558
2.39355	2.36802	1.84099	3.68691
2.3931	2.37204	1.81681	3.71999
2.39265	2.36193	1.84072	3.73598
2.39221	2.40101	1.85626	3.70993
2.39176	2.38369	1.83913	3.83884
2.39131	2.37758	1.82696	3.75905
2.39086	2.35855	1.81015	3.79358
2.39042	2.42129	1.84062	3.76499
2.38997	2.41122	1.81825	3.84733
2.38952	2.39426	1.83801	3.80121
2.38908	2.43742	1.84256	3.82991
2.38863	2.39641	1.84087	3.79055
2.38818	2.41047	1.81211	3.8464
2.38774	2.41572	1.77133	3.82556
2.38729	2.41939	1.80641	3.88703
2.38685	2.42613	1.78781	3.92825
2.3864	2.40415	1.79124	3.93946
2.38595	2.4286	1.75524	3.9774
2.38551	2.40983	1.77868	3.97486
2.38506	2.41675	1.79032	3.94089
2.38462	2.42716	1.78423	3.95781
2.38417	2.41504	1.80945	3.9853
2.38373	2.37259	1.75763	4.00119
2.38328	2.41423	1.76995	4.00205
2.38284	2.39349	1.75022	3.99465
2.3824	2.36748	1.75518	4.03375
2.38195	2.3885	1.75061	4.12925
2.38151	2.40742	1.75989	4.07541
2.38107	2.39979	1.73574	4.05234
2.38062	2.39482	1.74273	4.10243
2.38018	2.42908	1.75942	4.17493
2.37974	2.43476	1.72991	4.19323
2.37929	2.45243	1.73993	4.20284
2.37885	2.44327	1.74793	4.23484
2.37841	2.43785	1.75286	4.22325
2.37796	2.43134	1.74242	4.1938
2.37752	2.44017	1.747	4.22401
2.37708	2.4459	1.76966	4.2534
2.37664	2.45933	1.77209	4.26835
2.3762	2.47458	1.76828	4.28994
2.37576	2.46046	1.75936	4.29259
2.37531	2.47698	1.74139	4.323
2.37487	2.44604	1.74946	4.34464
2.37443	2.46077	1.72134	4.38116
2.37399	2.46157	1.74418	4.39506
2.37355	2.44775	1.75044	4.4915
2.37311	2.46181	1.73796	4.44716
2.37267	2.48462	1.74605	4.45364
2.37223	2.46417	1.74495	4.4426
2.37179	2.45843	1.74603	4.47806
2.37135	2.50589	1.73149	4.44505
2.37091	2.4997	1.76025	4.49333
2.37047	2.49167	1.72082	4.53143
2.37003	2.46763	1.74436	4.56236
2.36959	2.48434	1.78553	4.61461
2.36915	2.48961	1.7097	4.61991
2.36871	2.50712	1.71233	4.60766
2.36827	2.51335	1.72421	4.66749
2.36784	2.4615	1.73024	4.70708
2.3674	2.47942	1.70735	4.70426
2.36696	2.52596	1.70995	4.7077
2.36652	2.51526	1.74571	4.71656
2.36608	2.50613	1.68658	4.74148
2.36565	2.51205	1.67286	4.70848
2.36521	2.50158	1.69523	4.69073
2.36477	2.52035	1.66876	4.76773
2.36433	2.54841	1.70598	4.78668
2.3639	2.5237	1.70083	4.81845
2.36346	2.52622	1.69581	4.86005
2.36302	2.5397	1.68336	4.74073
2.36259	2.54092	1.6879	4.78505
2.36215	2.52697	1.6916	4.66188
2.36171	2.53621	1.68436	4.67528
2.36128	2.52395	1.68413	4.78324
2.36084	2.57055	1.69547	4.7076
2.3604	2.56882	1.68405	4.92636
2.35997	2.58095	1.69113	4.99564
2.35953	2.56447	1.66524	5.00033
2.3591	2.60461	1.67902	5.0568
2.35866	2.60515	1.73018	5.06975
2.35823	2.62176	1.64339	5.08138
2.35779	2.56461	1.69054	5.13031
2.35736	2.55238	1.65866	5.15316
2.35692	2.58184	1.65416	5.18633
2.35649	2.57433	1.67609	5.25221
2.35606	2.53144	1.63826	5.16401
2.35562	2.59708	1.63226	5.24656
2.35519	2.59115	1.65965	5.22308
2.35475	2.56599	1.61948	5.23189
2.35432	2.61171	1.65621	5.24804
2.35389	2.59726	1.63496	5.32853
2.35345	2.58842	1.6254	5.34834
2.35302	2.59416	1.62966	5.30644
2.35259	2.61267	1.66637	5.41968
2.35216	2.63692	1.64094	5.30381
2.35172	2.649	1.64821	5.39826
2.35129	2.63101	1.64661	5.43525
2.35086	2.62895	1.66681	5.49368
2.35043	2.63637	1.63988	5.51486
2.35	2.64757	1.61531	5.53085
2.34956	2.6526	1.64453	5.58276
2.34913	2.65836	1.62143	5.53635
2.3487	2.6673	1.61759	5.56983
2.34827	2.65062	1.61554	5.5716
2.34784	2.64822	1.61713	5.59138
2.34741	2.66511	1.59934	5.65315
2.34698	2.6468	1.62141	5.71559
2.34655	2.63522	1.59907	5.70506
2.34612	2.65777	1.60702	5.73248
2.34569	2.68333	1.59516	5.78814
2.34526	2.68418	1.58817	5.83861
2.34483	2.67951	1.60664	5.8283
2.3444	2.67756	1.60272	5.86694
2.34397	2.69718	1.61567	5.92351
2.34354	2.67595	1.59826	5.92558
2.34311	2.68766	1.59338	5.89276
2.34268	2.70152	1.58539	5.93751
2.34225	2.72893	1.55916	5.93495
2.34182	2.73471	1.59872	6.04826
2.34139	2.70995	1.59039	6.0204
2.34096	2.75299	1.58855	6.01586
2.34054	2.73807	1.54898	6.12723
2.34011	2.74957	1.58115	6.13329
2.33968	2.70738	1.56918	6.20275
2.33925	2.73575	1.59625	6.1944
2.33882	2.72754	1.59937	6.2283
2.3384	2.71926	1.6	6.29095
2.33797	2.74455	1.5695	6.33165
2.33754	2.75864	1.58063	6.30103
2.33711	2.742	1.59474	6.23911
2.33669	2.7452	1.57009	6.31846
2.33626	2.773	1.57835	6.33113
2.33583	2.7953	1.57321	6.37761
2.33541	2.77948	1.56777	6.45026
2.33498	2.76319	1.5637	6.52933
2.33456	2.78652	1.57094	6.44108
2.33413	2.81427	1.56832	6.55248
2.3337	2.7886	1.58955	6.66266
2.33328	2.81172	1.56869	6.5558
2.33285	2.8294	1.56465	6.61705
2.33243	2.83602	1.56117	6.62738
2.332	2.8304	1.55344	6.68896
2.33158	2.84214	1.56843	6.7573
2.33115	2.83131	1.5645	6.7314
2.33073	2.83614	1.53796	6.75119
2.3303	2.85388	1.54257	6.78588
2.32988	2.86143	1.53434	6.86139
2.32946	2.84931	1.55004	6.88746
2.32903	2.86105	1.5465	6.85668
2.32861	2.84134	1.52616	6.9342
2.32818	2.84502	1.53347	7.04573
2.32776	2.87389	1.54496	7.06129
2.32734	2.89626	1.55322	7.091
2.32691	2.88025	1.52741	7.05901
2.32649	2.89353	1.54108	7.07523
2.32607	2.89404	1.52026	7.07236
2.32564	2.91577	1.54817	7.19319
2.32522	2.91262	1.51555	7.13264
2.3248	2.90474	1.51894	7.22933
2.32438	2.94407	1.52859	7.16564
2.32396	2.95782	1.56212	7.24384
2.32353	2.97608	1.52464	7.31244
2.32311	2.97091	1.52881	7.41503
2.32269	2.96918	1.52528	7.38228
2.32227	2.98336	1.50819	7.39011
2.32185	2.99019	1.54053	7.43031
2.32143	2.99344	1.51573	7.48954
2.321	2.9848	1.52814	7.52376
2.32058	2.99691	1.48435	7.5824
2.32016	3.0151	1.52679	7.53121
2.31974	3.00972	1.49959	7.57193
2.31932	3.0296	1.5061	7.56263
2.3189	3.03653	1.50239	7.63256
2.31848	3.04834	1.51544	7.68916
2.31806	3.0525	1.49031	7.69323
2.31764	3.04289	1.52169	7.6694
2.31722	3.04024	1.53496	7.75383
2.3168	3.0721	1.51722	7.82264
2.31638	3.0911	1.50767	7.81185
2.31596	3.10792	1.51053	7.85664
2.31555	3.08515	1.50307	7.90684
2.31513	3.09036	1.5098	7.92011
2.31471	3.11474	1.51882	7.96483
2.31429	3.13109	1.50726	8.00971
2.31387	3.13106	1.50873	8.02449
2.31345	3.13531	1.50169	8.0584
2.31303	3.15629	1.49669	7.9932
2.31262	3.15496	1.50074	8.06489
2.3122	3.18166	1.48638	8.14316
2.31178	3.16843	1.49037	8.18334
2.31136	3.19601	1.48947	8.2152
2.31095	3.17898	1.48575	8.23496
2.31053	3.17486	1.48841	8.31648
2.31011	3.19583	1.47797	8.44071
2.3097	3.20051	1.47452	8.31053
2.30928	3.19767	1.48301	8.39708
2.30886	3.19842	1.47261	8.474
2.30845	3.22426	1.47305	8.4402
2.30803	3.20161	1.47441	8.46256
2.30761	3.23597	1.48204	8.44081
2.3072	3.22373	1.48421	8.53783
2.30678	3.25859	1.47422	8.55164
2.30637	3.27062	1.4782	8.63274
2.30595	3.28046	1.48896	8.5921
2.30554	3.29162	1.48423	8.75308
2.30512	3.27503	1.47732	8.66911
2.3047	3.29904	1.48429	8.78911
2.30429	3.33019	1.46362	8.85455
2.30388	3.31331	1.49368	8.8804
2.30346	3.34864	1.47469	8.80615
2.30305	3.32349	1.49306	8.88031
2.30263	3.35856	1.46917	8.83536
2.30222	3.34535	1.47546	8.87686
2.3018	3.33483	1.47792	8.94488
2.30139	3.38058	1.47526	8.90683
2.30098	3.35703	1.46729	9.10796
2.30056	3.39926	1.47609	9.06993
2.30015	3.39217	1.46429	9.15003
2.29974	3.40479	1.47041	9.14808
2.29932	3.39606	1.46935	9.27685
2.29891	3.41556	1.44484	9.1764
2.2985	3.42328	1.46001	9.32241
2.29809	3.46294	1.4767	9.27334
2.29767	3.45776	1.45853	9.34678
2.29726	3.46248	1.45778	9.36658
2.29685	3.49314	1.44798	9.53139
2.29644	3.49512	1.45961	9.46805
2.29602	3.49044	1.45797	9.4364
2.29561	3.52949	1.4534	9.48076
2.2952	3.53465	1.46729	9.56273
2.29479	3.51962	1.46492	9.53684
2.29438	3.5387	1.46046	9.62331
2.29397	3.5557	1.45147	9.65814
2.29356	3.53974	1.46409	9.79405
2.29315	3.56148	1.45676	9.79669
2.29274	3.5903	1.44513	9.77163
2.29233	3.58325	1.45439	9.82494
2.29191	3.58183	1.45469	9.86364
2.2915	3.60612	1.43879	9.83833
2.29109	3.61929	1.44591	9.95054
2.29068	3.5942	1.42599	9.96853
2.29028	3.61931	1.45529	10.0201
2.28987	3.63987	1.45072	10.0151
2.28946	3.66678	1.42897	10.0001
2.28905	3.67871	1.43511	10.1318
2.28864	3.66652	1.44224	10.128
2.28823	3.71417	1.44242	10.1236
2.28782	3.69678	1.44714	10.2622
2.28741	3.71343	1.42675	10.208
2.287	3.74771	1.42217	10.299
2.28659	3.74952	1.43952	10.3997
2.28619	3.7861	1.4323	10.4223
2.28578	3.75938	1.43867	10.4174
2.28537	3.78849	1.44098	10.4009
2.28496	3.79352	1.42761	10.4648
2.28455	3.80899	1.43224	10.4968
2.28415	3.80598	1.436	10.5318
2.28374	3.84433	1.43163	10.5901
2.28333	3.83459	1.43894	10.6106
2.28293	3.85229	1.43916	10.6707
2.28252	3.86581	1.4359	10.7295
2.28211	3.87618	1.44125	10.7119
2.28171	3.88656	1.43284	10.7549
2.2813	3.89652	1.44134	10.8773
2.28089	3.92523	1.44287	10.8872
2.28049	3.92951	1.42432	10.9239
2.28008	3.94035	1.44108	10.9757
2.27967	3.92647	1.42348	11.0421
2.27927	3.95601	1.42769	11.0382
2.27886	3.97503	1.42551	11.0271
2.27846	3.99601	1.43046	11.2337
2.27805	4.00449	1.421	11.2223
2.27765	4.04112	1.4393	11.2238
2.27724	4.0176	1.42756	11.2238
2.27684	4.06473	1.41934	11.3282
2.27643	4.06432	1.42949	11.3329
2.27603	4.10256	1.4293	11.4694
2.27562	4.10252	1.42139	11.4216
2.27522	4.10787	1.43521	11.5171
2.27482	4.1496	1.42231	11.5349
2.27441	4.14549	1.41288	11.6219
2.27401	4.14478	1.42415	11.5982
2.27361	4.17522	1.41955	11.6373
2.2732	4.1958	1.42075	11.7075
2.2728	4.20085	1.41406	11.7919
2.2724	4.21977	1.41716	11.7943
2.27199	4.2365	1.40959	11.9128
2.27159	4.23902	1.41871	11.7399
2.27119	4.24029	1.42514	11.798
2.27078	4.26917	1.41285	11.9943
2.27038	4.27231	1.42238	11.9874
2.26998	4.32352	1.41634	12.118
2.26958	4.3324	1.41156	12.0133
2.26917	4.35415	1.41615	12.2573
2.26877	4.36158	1.38925	12.2089
2.26837	4.37656	1.42158	12.2455
2.26797	4.41277	1.41473	12.2147
2.26757	4.40744	1.41378	12.2816
2.26717	4.43456	1.41099	12.3308
2.26677	4.4552	1.42182	12.3328
2.26636	4.44287	1.41748	12.4348
2.26596	4.47247	1.41069	12.4319
2.26556	4.47495	1.41131	12.5884
2.26516	4.5357	1.40136	12.5777
2.26476	4.51356	1.4032	12.5706
2.26436	4.55678	1.39006	12.6423
2.26396	4.5558	1.40516	12.7457
2.26356	4.59265	1.40398	12.6889
2.26316	4.5745	1.40739	12.8609
2.26276	4.6141	1.40291	12.8001
2.26236	4.61399	1.39317	12.7989
2.26196	4.65803	1.39889	12.9246
2.26156	4.65689	1.41305	12.8839
2.26116	4.6819	1.40635	13.0239
2.26077	4.6925	1.3848	12.9539
2.26037	4.70383	1.40963	12.9649
2.25997	4.75191	1.40608	13.0406
2.25957	4.74988	1.39875	13.2193
2.25917	4.75839	1.39504	13.0456
2.25877	4.80096	1.40725	13.259
2.25837	4.80316	1.39406	13.3044
2.25798	4.81198	1.39479	13.3314
2.25758	4.85317	1.39984	13.3776
2.25718	4.85749	1.40132	13.4253
2.25678	4.90463	1.3886	13.4206
2.25639	4.92107	1.38001	13.4627
2.25599	4.91804	1.39208	13.4205
2.25559	4.95322	1.37944	13.5314
2.2552	4.97081	1.38372	13.547
2.2548	4.95246	1.38168	13.6463
2.2544	4.98651	1.37923	13.6416
2.25401	5.02587	1.38171	13.6855
2.25361	5.02358	1.39444	13.7305
2.25321	5.04889	1.37744	13.6919
2.25282	5.05317	1.38694	13.7354
2.25242	5.07674	1.38395	13.835
2.25202	5.12108	1.39096	13.8551
2.25163	5.14458	1.38547	13.9124
2.25123	5.13084	1.38164	13.861
2.25084	5.1963	1.38594	13.9001
2.25044	5.24038	1.38729	14.011
2.25005	5.23609	1.38444	13.982
2.24965	5.24767	1.38221	14.0939
2.24926	5.26959	1.38524	14.0341
2.24886	5.31303	1.37909	14.0915
2.24847	5.32571	1.36756	14.1234
2.24807	5.35135	1.37585	14.1969
2.24768	5.34496	1.38514	14.2914
2.24729	5.37825	1.37188	14.3216
2.24689	5.37744	1.36701	14.3311
2.2465	5.41005	1.37032	14.3081
2.2461	5.42338	1.37152	14.3679
2.24571	5.48594	1.3678	14.4731
2.24532	5.46846	1.35855	14.4486
2.24492	5.5178	1.35652	14.3912
2.24453	5.52414	1.37012	14.4637
2.24414	5.54782	1.36818	14.4782
2.24375	5.5504	1.36038	14.4322
2.24335	5.58768	1.35948	14.6019
2.24296	5.63759	1.36827	14.6244
2.24257	5.64738	1.37017	14.7699
2.24218	5.6706	1.37334	14.7584
2.24178	5.70452	1.37493	14.7888
2.24139	5.71362	1.36022	14.7136
2.241	5.74963	1.36877	14.8534
2.24061	5.76104	1.37688	14.8326
2.24022	5.78749	1.36619	14.8585
2.23982	5.81914	1.36964	15.0139
2.23943	5.82107	1.36382	14.9061
2.23904	5.84821	1.36043	15.0104
2.23865	5.86263	1.35652	14.9418
2.23826	5.87167	1.36088	14.8314
2.23787	5.9061	1.37167	14.9359
2.23748	5.92519	1.36172	14.9407
2.23709	5.94856	1.36466	15.1039
2.2367	5.98747	1.35982	15.0885
2.23631	5.99355	1.36788	15.1809
2.23592	6.00986	1.37094	15.1813
2.23553	6.03951	1.35881	15.1542
2.23514	6.06234	1.36117	15.1928
2.23475	6.09587	1.35497	15.2131
2.23436	6.11486	1.36472	15.2353
2.23397	6.16774	1.34902	15.3293
2.23358	6.16592	1.35399	15.297
2.23319	6.16749	1.35611	15.2729
2.2328	6.24513	1.35265	15.3598
2.23241	6.25057	1.34261	15.3435
2.23202	6.25613	1.34796	15.4781
2.23164	6.29334	1.34515	15.3604
2.23125	6.31134	1.35328	15.4446
2.23086	6.36567	1.35552	15.555
2.23047	6.36769	1.34871	15.4181
2.23008	6.3817	1.35382	15.3906
2.2297	6.41012	1.34168	15.5484
2.22931	6.44772	1.35204	15.559
2.22892	6.44517	1.34307	15.4905
2.22853	6.4622	1.33442	15.5998
2.22815	6.5157	1.34539	15.5675
2.22776	6.53745	1.34292	15.6568
2.22737	6.57057	1.33518	15.7949
2.22698	6.58544	1.33506	15.6505
2.2266	6.61562	1.33818	15.7498
2.22621	6.64485	1.34711	15.6891
2.22583	6.66083	1.33764	15.7747
2.22544	6.66732	1.34187	15.699
2.22505	6.71945	1.34511	15.7453
2.22467	6.7041	1.34451	15.7472
2.22428	6.75587	1.34712	15.7749
2.2239	6.78823	1.34136	15.7559
2.22351	6.80906	1.33495	15.8279
2.22312	6.85212	1.33663	16.0527
2.22274	6.88346	1.33263	15.9174
2.22235	6.87509	1.33588	15.8221
2.22197	6.9491	1.33215	15.843
2.22158	6.95632	1.34447	15.947
2.2212	6.96852	1.33628	15.9136
2.22081	6.97007	1.33214	15.9002
2.22043	7.05117	1.33473	15.8033
2.22004	7.04049	1.33484	16.0214
2.21966	7.06372	1.33133	15.9741
2.21928	7.09679	1.3311	16.0561
2.21889	7.13293	1.32746	15.9906
2.21851	7.16727	1.32091	15.9026
2.21813	7.17611	1.32523	16.1187
2.21774	7.24006	1.33615	16.1455
2.21736	7.25561	1.32629	16.022
2.21697	7.26034	1.31626	16.194
2.21659	7.31727	1.32156	16.1187
2.21621	7.31681	1.33746	16.0583
2.21583	7.35954	1.32835	16.0284
2.21544	7.38562	1.32901	16.0023
2.21506	7.45044	1.32137	16.1812
2.21468	7.45099	1.3264	16.1852
2.2143	7.47768	1.31979	16.1375
2.21391	7.52638	1.32574	16.2563
2.21353	7.55345	1.32255	16.2015
2.21315	7.58616	1.3198	16.2296
2.21277	7.63081	1.31549	16.3397
2.21239	7.63195	1.32796	16.2125
2.212	7.65598	1.31894	16.1961
2.21162	7.68691	1.32466	16.3721
2.21124	7.70114	1.32586	16.243
2.21086	7.75629	1.32166	16.2596
2.21048	7.76343	1.32064	16.3535
2.2101	7.80062	1.32974	16.3547
2.20972	7.83613	1.31685	16.3167
2.20934	7.86339	1.32062	16.2935
2.20896	7.8768	1.31409	16.2169
2.20858	7.91077	1.31315	16.3351
2.2082	7.94156	1.31597	16.2523
2.20782	7.96958	1.31519	16.2869
2.20744	7.98169	1.31256	16.2626
2.20706	8.03506	1.31361	16.4549
2.20668	8.0544	1.31095	16.2296
2.2063	8.08773	1.31995	16.4036
2.20592	8.0918	1.31241	16.4616
2.20554	8.15016	1.30484	16.4641
2.20516	8.17547	1.30431	16.3934
2.20478	8.18912	1.31298	16.3725
2.2044	8.22376	1.30165	16.4495
2.20402	8.23322	1.30284	16.3412
2.20364	8.28228	1.31408	16.4405
2.20327	8.31426	1.30462	16.4539
2.20289	8.31844	1.30207	16.3218
2.20251	8.34071	1.30627	16.5444
2.20213	8.3716	1.29816	16.309
2.20175	8.40854	1.29393	16.3894
2.20138	8.42515	1.31264	16.3508
2.201	8.45203	1.31355	16.4479
2.20062	8.48744	1.29129	16.426
2.20024	8.51783	1.30729	16.4108
2.19987	8.54344	1.29582	16.4103
2.19949	8.55527	1.30442	16.4639
2.19911	8.57788	1.30058	16.402
2.19873	8.61348	1.30008	16.3799
2.19836	8.63811	1.29702	16.2936
2.19798	8.69221	1.2943	16.3821
2.19761	8.70211	1.30022	16.4277
2.19723	8.72733	1.28564	16.3151
2.19685	8.75359	1.2959	16.4241
2.19648	8.79136	1.29773	16.3959
2.1961	8.80247	1.30297	16.4186
2.19572	8.83018	1.29958	16.3531
2.19535	8.87897	1.28064	16.3869
2.19497	8.91002	1.28257	16.3371
2.1946	8.90455	1.29051	16.4585
2.19422	8.96203	1.30262	16.5706
2.19385	9.00113	1.29646	16.3565
2.19347	9.04048	1.28982	16.3969
2.1931	9.04463	1.29406	16.317
2.19272	9.06552	1.30115	16.289
2.19235	9.08773	1.28575	16.3411
2.19197	9.14005	1.29333	16.2841
2.1916	9.14094	1.28485	16.3639
2.19123	9.17071	1.28449	16.3611
2.19085	9.21366	1.29441	16.3781
2.19048	9.22848	1.2806	16.1841
2.1901	9.25485	1.28714	16.413
2.18973	9.30601	1.27992	16.4046
2.18936	9.33165	1.28372	16.3484
2.18898	9.38078	1.28093	16.345
2.18861	9.35916	1.29261	16.2112
2.18824	9.37774	1.27921	16.3471
2.18786	9.44268	1.27851	16.3023
2.18749	9.43256	1.27547	16.3689
2.18712	9.499	1.27716	16.2289
2.18674	9.54528	1.27947	16.2874
2.18637	9.55897	1.27686	16.1791
2.186	9.60163	1.28049	16.2169
2.18563	9.62587	1.2764	16.1406
2.18526	9.64109	1.27574	16.1771
2.18488	9.68535	1.2722	16.1356
2.18451	9.71055	1.27717	16.162
2.18414	9.7539	1.27429	16.1472
2.18377	9.72363	1.27329	16.1624
2.1834	9.7842	1.27437	16.1614
2.18303	9.82418	1.27093	16.1715
2.18265	9.81885	1.26648	15.9695
2.18228	9.87409	1.27901	15.9994
2.18191	9.85577	1.28245	16.021
2.18154	9.89947	1.27113	15.9929
2.18117	9.93925	1.26894	15.993
2.1808	9.95515	1.28004	16.0586
2.18043	9.97731	1.26542	15.8815
2.18006	10.0134	1.26979	15.9441
2.17969	10.0415	1.26435	15.9244
2.17932	10.0524	1.27129	15.9541
2.17895	10.0608	1.27875	15.8889
2.17858	10.1195	1.26309	15.9236
2.17821	10.1387	1.26823	16.0109
2.17784	10.1918	1.26837	15.9214
2.17747	10.1923	1.26369	15.8949
2.1771	10.2399	1.27041	15.6717
2.17673	10.2502	1.27058	15.7715
2.17636	10.2942	1.26064	15.8052
2.17599	10.3212	1.26553	15.7873
2.17563	10.3251	1.26426	15.7562
2.17526	10.384	1.25882	15.6915
2.17489	10.3948	1.26074	15.6815
2.17452	10.4124	1.26365	15.7193
2.17415	10.4128	1.26126	15.7915
2.17378	10.4381	1.26519	15.5776
2.17342	10.5064	1.26676	15.5228
2.17305	10.5193	1.25009	15.5686
2.17268	10.5544	1.26753	15.5452
2.17231	10.5596	1.27262	15.5605
2.17195	10.562	1.25516	15.4756
2.17158	10.5883	1.26587	15.5506
2.17121	10.5928	1.26521	15.592
2.17084	10.5872	1.26232	15.6121
2.17048	10.5971	1.26718	15.5716
2.17011	10.6179	1.24986	15.3444
2.16974	10.6684	1.24816	15.4575
2.16938	10.6388	1.24642	15.3238
2.16901	10.6845	1.24187	15.2591
2.16864	10.6979	1.24169	15.37
2.16828	10.738	1.24333	15.2649
2.16791	10.771	1.25112	15.2919
2.16755	10.7906	1.24717	15.3219
2.16718	10.8214	1.24856	15.1909
2.16681	10.887	1.24753	15.2361
2.16645	10.8857	1.24264	15.2101
2.16608	10.9187	1.25208	15.1402
2.16572	10.9562	1.24993	15.1621
2.16535	10.9548	1.24005	15.151
2.16499	10.9964	1.24649	15.1547
2.16462	11.0437	1.23301	15.0929
2.16426	11.0467	1.24182	15.1423
2.16389	11.0412	1.23625	14.9634
2.16353	11.0926	1.24271	14.9596
2.16316	11.1187	1.24399	15.1082
2.1628	11.1066	1.23691	14.946
2.16244	11.1381	1.25857	14.9757
2.16207	11.1375	1.24663	14.9135
2.16171	11.1846	1.23855	14.9201
2.16134	11.1943	1.2423	14.8966
2.16098	11.1772	1.22427	14.7666
2.16062	11.2151	1.23952	14.7994
2.16025	11.261	1.23036	14.9256
2.15989	11.276	1.23586	14.8466
2.15953	11.3207	1.23849	14.6921
2.15916	11.3667	1.2366	14.8176
2.1588	11.359	1.23323	14.6869
2.15844	11.3741	1.23186	14.7976
2.15807	11.4067	1.23886	14.5941
2.15771	11.4349	1.22939	14.6549
2.15735	11.4353	1.2359	14.6487
2.15699	11.4529	1.22675	14.3882
2.15662	11.4503	1.24183	14.5509
2.15626	11.5351	1.23094	14.5482
2.1559	11.4678	1.22815	14.5009
2.15554	11.4964	1.2404	14.4467
2.15518	11.5093	1.24411	14.3588
2.15482	11.5608	1.23104	14.4469
2.15445	11.5285	1.23858	14.4134
2.15409	11.5815	1.23157	14.3245
2.15373	11.5743	1.23602	14.2771
2.15337	11.5887	1.23001	14.2338
2.15301	11.6117	1.22987	14.2204
2.15265	11.6369	1.23036	14.2707
2.15229	11.6586	1.22865	14.181
2.15193	11.6808	1.22557	14.096
2.15157	11.6961	1.22466	14.0868
2.15121	11.6833	1.23333	14.0488
2.15085	11.7289	1.23341	14.1448
2.15049	11.7195	1.22427	14.2227
2.15013	11.7528	1.22496	14.0966
2.14977	11.7711	1.22703	14.0002
2.14941	11.8012	1.23404	13.9794
2.14905	11.7614	1.22225	14.0064
2.14869	11.811	1.22448	13.9645
2.14833	11.7981	1.2291	13.8435
2.14797	11.8114	1.22294	13.9511
2.14761	11.8361	1.22995	13.9355
2.14725	11.8206	1.22203	13.8392
2.14689	11.8545	1.21686	13.8446
2.14653	11.8468	1.2241	13.7479
2.14618	11.9056	1.20817	13.6879
2.14582	11.8976	1.22923	13.7131
2.14546	11.8703	1.21471	13.6144
2.1451	11.877	1.22611	13.61
2.14474	11.9037	1.22861	13.541
2.14438	11.9189	1.22353	13.4645
2.14403	11.9634	1.21548	13.5724
2.14367	11.9365	1.2195	13.4953
2.14331	11.9171	1.21397	13.5361
2.14295	11.9232	1.22666	13.5907
2.1426	12.0087	1.20992	13.4883
2.14224	11.965	1.22197	13.436
2.14188	11.9977	1.23294	13.3918
2.14153	12.0346	1.21367	13.2591
2.14117	12.0065	1.22669	13.3275
2.14081	12.0601	1.22416	13.2067
2.14046	12.0693	1.22858	13.2929
2.1401	12.0352	1.26119	13.3087
2.13974	12.0325	1.22319	13.2379
2.13939	12.0833	1.21357	13.2124
2.13903	12.0528	1.2169	13.1516
2.13867	12.1018	1.21206	13.0286
2.13832	12.0534	1.21326	13.0869
2.13796	12.0938	1.21044	13.1487
2.13761	12.0717	1.2092	13.0196
2.13725	12.0957	1.21736	13.0081
2.1369	12.1123	1.21192	13.063
2.13654	12.1103	1.21435	12.787
2.13619	12.0819	1.20988	13.0113
2.13583	12.1191	1.20531	12.8375
2.13548	12.1371	1.21589	12.8383
2.13512	12.1325	1.21125	12.8705
2.13477	12.112	1.20718	12.8284
2.13441	12.141	1.20785	12.8284
2.13406	12.1277	1.2039	12.6884
2.1337	12.1229	1.21353	12.6904
2.13335	12.1218	1.20777	12.7024
2.13299	12.1317	1.20663	12.6364
2.13264	12.1549	1.21514	12.6211
2.13229	12.1043	1.20639	12.53
2.13193	12.1099	1.21262	12.5925
2.13158	12.1418	1.20931	12.4557
2.13123	12.1274	1.22302	12.6364
2.13087	12.1209	1.21214	12.4415
2.13052	12.1246	1.20213	12.5015
2.13017	12.1517	1.21001	12.3328
2.12981	12.1146	1.2041	12.3155
2.12946	12.1069	1.21195	12.4599
2.12911	12.1185	1.20646	12.362
2.12875	12.15	1.20897	12.1802
2.1284	12.1224	1.21793	12.2793
2.12805	12.1345	1.21343	12.2499
2.1277	12.1438	1.20261	12.2133
2.12735	12.0852	1.21357	12.2361
2.12699	12.1326	1.21441	12.1686
2.12664	12.1155	1.21716	12.0648
2.12629	12.1359	1.19827	12.0396
2.12594	12.1184	1.2012	12.0782
2.12559	12.1137	1.204	12.0167
2.12524	12.1193	1.20021	12.0368
2.12488	12.0971	1.20231	12.0426
2.12453	12.1075	1.21533	11.8986
2.12418	12.1033	1.20583	11.9532
2.12383	12.0695	1.20142	11.9579
2.12348	12.03	1.20446	11.8749
2.12313	12.1017	1.20821	11.7564
2.12278	12.0821	1.21855	11.8405
2.12243	12.035	1.19879	11.7012
2.12208	12.0642	1.20529	11.633
2.12173	12.0383	1.21041	11.7211
2.12138	12.0398	1.20234	11.6504
2.12103	12.0341	1.20552	11.6148
2.12068	12.0345	1.19569	11.6038
2.12033	12.0182	1.20457	11.5764
2.11998	12.0259	1.19657	11.5932
2.11963	11.9991	1.20173	11.5149
2.11928	11.9738	1.21089	11.4838
2.11893	11.9646	1.21089	11.4167
2.11858	11.9692	1.21079	11.3654
2.11823	11.9799	1.21272	11.4183
2.11788	11.9606	1.21098	11.3279
2.11753	11.9426	1.21019	11.3113
2.11719	11.9491	1.21381	11.3291
2.11684	11.896	1.21004	11.2691
2.11649	11.9355	1.22065	11.2202
2.11614	11.8876	1.1953	11.2084
2.11579	11.9092	1.22034	11.2471
2.11544	11.8617	1.21946	11.189
2.1151	11.8707	1.22688	11.0621
2.11475	11.8144	1.20891	11.1253
2.1144	11.8179	1.21815	11.1058
2.11405	11.8119	1.21685	11.0606
2.1137	11.8088	1.21557	11.0998
2.11336	11.7723	1.21951	10.9251
2.11301	11.7862	1.2249	10.9718
2.11266	11.8105	1.21677	10.9032
2.11232	11.7616	1.21358	10.8854
2.11197	11.759	1.22679	10.8645
2.11162	11.7554	1.23053	10.9249
2.11128	11.6961	1.22837	10.8843
2.11093	11.7311	1.23031	10.8419
2.11058	11.7134	1.23554	10.7584
2.11024	11.6999	1.23463	10.7586
2.10989	11.6565	1.23121	10.7144
2.10954	11.6621	1.2382	10.657
2.1092	11.6189	1.23507	10.665
2.10885	11.6343	1.23371	10.7964
2.10851	11.6137	1.24277	10.6164
2.10816	11.5356	1.24736	10.6201
2.10781	11.5645	1.25698	10.7082
2.10747	11.5282	1.24648	10.6047
2.10712	11.5159	1.24607	10.4874
2.10678	11.519	1.2583	10.4787
2.10643	11.4883	1.25891	10.4555
2.10609	11.4696	1.25763	10.494
2.10574	11.4465	1.25657	10.4321
2.1054	11.4425	1.264	10.4697
2.10506	11.4321	1.27671	10.3506
2.10471	11.3919	1.27485	10.4173
2.10437	11.3793	1.27727	10.2606
2.10402	11.3304	1.27641	10.2891
2.10368	11.3182	1.28197	10.3156
2.10333	11.2818	1.28291	10.2963
2.10299	11.239	1.29323	10.2832
2.10265	11.2199	1.28627	10.3029
2.1023	11.2582	1.31179	10.1912
2.10196	11.1968	1.29511	10.0674
2.10162	11.1556	1.31607	10.1225
2.10127	11.1368	1.31672	10.1571
2.10093	11.1056	1.3139	10.05
2.10059	11.1039	1.32116	10.0658
2.10024	11.0558	1.32464	10.0839
2.0999	11.0443	1.32987	10.0004
2.09956	11.0218	1.34604	10.011
2.09921	10.9819	1.34894	9.92813
2.09887	10.9857	1.34645	10.0879
2.09853	10.968	1.3575	9.95211
2.09819	10.9474	1.36474	9.94573
2.09785	10.9334	1.37747	9.92809
2.0975	10.9115	1.37634	9.80555
2.09716	10.8925	1.3846	9.8588
2.09682	10.8712	1.39847	9.77963
2.09648	10.8448	1.39297	9.77636
2.09614	10.8446	1.40408	9.7451
2.09579	10.8382	1.42049	9.74855
2.09545	10.8172	1.41787	9.79945
2.09511	10.7633	1.4257	9.72369
2.09477	10.7443	1.43572	9.76701
2.09443	10.7395	1.4378	9.80481
2.09409	10.7113	1.44774	9.65151
2.09375	10.6924	1.46896	9.63805
2.09341	10.6791	1.47186	9.61483
2.09307	10.6986	1.47275	9.57088
2.09273	10.6281	1.4796	9.52975
2.09239	10.5962	1.4913	9.62228
2.09205	10.6436	1.51065	9.53911
2.09171	10.6072	1.50645	9.42748
2.09137	10.5941	1.50496	9.44476
2.09103	10.579	1.52761	9.45111
2.09069	10.5413	1.5234	9.3538
2.09035	10.5215	1.54014	9.40645
2.09001	10.5318	1.54708	9.43539
2.08967	10.5491	1.54069	9.25409
2.08933	10.5063	1.56889	9.34145
2.08899	10.4794	1.57278	9.29729
2.08865	10.4716	1.57441	9.28306
2.08831	10.4433	1.57624	9.26195
2.08797	10.4709	1.5853	9.24751
2.08763	10.4489	1.57107	9.25281
2.08729	10.4183	1.59475	9.207
2.08696	10.4228	1.59858	9.18045
2.08662	10.423	1.60891	9.13644
2.08628	10.454	1.61132	9.11323
2.08594	10.404	1.59322	9.12794
2.0856	10.4586	1.60956	9.05258
2.08527	10.3737	1.60536	9.14605
2.08493	10.4244	1.61856	9.03925
2.08459	10.4319	1.61249	9.01199
2.08425	10.4275	1.61565	9.0143
2.08391	10.4062	1.60943	8.96071
2.08358	10.4171	1.61389	8.92595
2.08324	10.4287	1.60541	8.90093
2.0829	10.4423	1.59947	8.85605
2.08257	10.4478	1.5995	8.89938
2.08223	10.4584	1.59199	8.79765
2.08189	10.468	1.5916	8.78773
2.08156	10.4417	1.59641	8.8727
2.08122	10.469	1.60475	8.80691
2.08088	10.4661	1.58839	8.82994
2.08055	10.5289	1.58994	8.76463
2.08021	10.4809	1.57669	8.71275
2.07987	10.4809	1.56648	8.70079
2.07954	10.4714	1.58153	8.68579
2.0792	10.4829	1.56113	8.73271
2.07887	10.4768	1.55941	8.58424
2.07853	10.496	1.55249	8.5772
2.07819	10.5011	1.54955	8.56643
2.07786	10.503	1.55113	8.55935
2.07752	10.5093	1.54183	8.57055
2.07719	10.5265	1.53393	8.47825
2.07685	10.5075	1.52446	8.47886
2.07652	10.531	1.51832	8.4899
2.07618	10.5471	1.51327	8.48426
2.07585	10.5077	1.49866	8.43254
2.07551	10.5094	1.50325	8.41605
2.07518	10.5331	1.49788	8.412
2.07484	10.5455	1.50233	8.38255
2.07451	10.5485	1.49107	8.36408
2.07418	10.5704	1.48828	8.32041
2.07384	10.5942	1.48911	8.34593
2.07351	10.6032	1.47211	8.26649
2.07317	10.5865	1.47321	8.27883
2.07284	10.6194	1.46941	8.24913
2.07251	10.6104	1.46614	8.25461
2.07217	10.5994	1.46246	8.20574
2.07184	10.612	1.46595	8.20648
2.07151	10.6078	1.45072	8.17836
2.07117	10.6021	1.4598	8.17768
2.07084	10.6002	1.44378	8.14955
2.07051	10.5703	1.44376	8.08761
2.07017	10.5935	1.44028	8.17305
2.06984	10.5572	1.44649	8.01404
2.06951	10.5435	1.42611	8.06475
2.06918	10.5792	1.44018	7.99105
2.06884	10.5762	1.42744	8.00705
2.06851	10.5887	1.44004	7.90629
2.06818	10.5705	1.42714	7.97055
2.06785	10.5584	1.42778	7.9027
2.06751	10.5306	1.42178	7.86728
2.06718	10.5573	1.42396	7.92954
2.06685	10.5387	1.41376	7.91715
2.06652	10.5269	1.42277	7.79013
2.06619	10.5101	1.42194	7.87959
2.06586	10.4913	1.42477	7.86705
2.06552	10.4934	1.42808	7.84978
2.06519	10.4571	1.4199	7.78021
2.06486	10.4477	1.43748	7.7433
2.06453	10.455	1.42186	7.80408
2.0642	10.4289	1.42645	7.67045
2.06387	10.461	1.43354	7.67858
2.06354	10.4742	1.43679	7.66205
2.06321	10.4332	1.42966	7.66181
2.06288	10.4754	1.42712	7.62923
2.06255	10.3991	1.43748	7.58085
2.06222	10.4058	1.43062	7.55081
2.06189	10.4249	1.44955	7.57448
2.06156	10.4036	1.44325	7.532
2.06123	10.3935	1.44045	7.5232
2.0609	10.3776	1.44549	7.56266
2.06057	10.3885	1.45616	7.49675
2.06024	10.3965	1.44454	7.43839
2.05991	10.3906	1.45723	7.45868
2.05958	10.3697	1.46701	7.38005
2.05925	10.3842	1.44542	7.3889
2.05892	10.3556	1.4572	7.42328
2.05859	10.3828	1.47151	7.38248
2.05826	10.3631	1.4702	7.36683
2.05793	10.431	1.46413	7.30453
2.0576	10.3855	1.46763	7.25906
2.05727	10.3656	1.47596	7.29424
2.05695	10.3682	1.48275	7.29796
2.05662	10.3951	1.47602	7.2194
2.05629	10.3639	1.49297	7.21031
2.05596	10.3914	1.48345	7.2471
2.05563	10.4129	1.48392	7.17039
2.05531	10.4404	1.48416	7.25481
2.05498	10.4013	1.48306	7.18483
2.05465	10.4251	1.48029	7.08298
2.05432	10.4155	1.46821	7.10736
2.05399	10.4258	1.46885	7.1722
2.05367	10.4171	1.47264	7.03153
2.05334	10.4785	1.46714	7.16158
2.05301	10.4815	1.48188	6.98449
2.05268	10.4886	1.45901	7.01166
2.05236	10.5046	1.45434	7.01244
2.05203	10.539	1.46536	7.01918
2.0517	10.4783	1.44611	6.99311
2.05138	10.5743	1.44968	7.04316
2.05105	10.5576	1.43938	6.92436
2.05072	10.578	1.4414	6.87803
2.0504	10.5762	1.43958	6.90415
2.05007	10.6436	1.43267	6.88548
2.04975	10.6387	1.42739	6.81829
2.04942	10.6462	1.42207	6.84416
2.04909	10.6233	1.40866	6.81881
2.04877	10.6459	1.39499	6.83921
2.04844	10.6835	1.40297	6.78686
2.04812	10.7113	1.38103	6.73144
2.04779	10.7014	1.39219	6.77881
2.04747	10.7239	1.38509	6.73734
2.04714	10.7359	1.37368	6.75509
2.04681	10.7561	1.36116	6.70246
2.04649	10.7487	1.3557	6.65401
2.04616	10.7849	1.34831	6.66185
2.04584	10.7604	1.34763	6.6482
2.04551	10.8032	1.32915	6.5986
2.04519	10.7663	1.33288	6.6569
2.04487	10.8038	1.32544	6.68381
2.04454	10.8198	1.32591	6.6942
2.04422	10.7883	1.31329	6.55084
2.04389	10.8085	1.31939	6.60008
2.04357	10.818	1.2995	6.51885
2.04324	10.8029	1.30218	6.46938
2.04292	10.8231	1.29448	6.54219
2.0426	10.7945	1.30377	6.56353
2.04227	10.808	1.28362	6.49269
2.04195	10.8238	1.29603	6.44176
2.04163	10.8146	1.28437	6.41744
2.0413	10.7797	1.29082	6.49065
2.04098	10.7964	1.28732	6.41455
2.04066	10.8039	1.30916	6.48684
2.04033	10.7442	1.27823	6.36018
2.04001	10.7494	1.28439	6.44126
2.03969	10.7295	1.28599	6.33951
2.03936	10.7066	1.28861	6.33354
2.03904	10.7118	1.28403	6.30179
2.03872	10.6876	1.28815	6.2989
2.0384	10.6942	1.29048	6.26305
2.03807	10.6909	1.29515	6.31391
2.03775	10.6428	1.28271	6.25904
2.03743	10.6592	1.29066	6.2034
2.03711	10.6502	1.30542	6.24086
2.03679	10.662	1.29964	6.20309
2.03646	10.6308	1.29737	6.14059
2.03614	10.6098	1.30922	6.18138
2.03582	10.6414	1.30736	6.16013
2.0355	10.6231	1.31168	6.13546
2.03518	10.5741	1.30622	6.13728
2.03486	10.6011	1.29906	6.05605
2.03453	10.6201	1.31036	6.1632
2.03421	10.632	1.29819	6.03816
2.03389	10.6372	1.31058	6.04896
2.03357	10.629	1.30711	6.05016
2.03325	10.5958	1.3078	5.97833
2.03293	10.6252	1.30168	6.02163
2.03261	10.6404	1.30497	6.0738
2.03229	10.6304	1.30087	5.99233
2.03197	10.6621	1.30484	5.99255
2.03165	10.6646	1.29021	5.98271
2.03133	10.6944	1.29426	5.8919
2.03101	10.695	1.30283	5.89831
2.03069	10.7067	1.28185	5.90656
2.03037	10.706	1.28194	5.89113
2.03005	10.7319	1.27425	5.9181
2.02973	10.7185	1.27532	5.88108
2.02941	10.7378	1.26655	5.90861
2.02909	10.7703	1.26745	5.79303
2.02877	10.7793	1.2713	5.77149
2.02845	10.79	1.26638	5.72013
2.02813	10.823	1.26809	5.77315
2.02781	10.8411	1.25611	5.75181
2.02749	10.8376	1.243	5.67934
2.02718	10.8683	1.23558	5.74714
2.02686	10.853	1.23698	5.67619
2.02654	10.8462	1.22372	5.66993
2.02622	10.839	1.22687	5.67358
2.0259	10.8592	1.22561	5.68726
2.02558	10.8687	1.21893	5.60326
2.02526	10.9116	1.21318	5.62823
2.02495	10.9313	1.20605	5.61039
2.02463	11.0075	1.19847	5.60056
2.02431	10.9931	1.18342	5.50145
2.02399	11.0257	1.19537	5.60919
2.02368	11.0598	1.18902	5.532
2.02336	11.0493	1.16994	5.54431
2.02304	11.0522	1.17132	5.53584
2.02272	11.047	1.17379	5.50176
2.02241	11.1182	1.15475	5.43018
2.02209	11.1354	1.15531	5.48331
2.02177	11.1897	1.16149	5.42909
2.02145	11.1754	1.14692	5.44956
2.02114	11.2189	1.14205	5.4093
2.02082	11.2497	1.14691	5.37579
2.0205	11.3156	1.13404	5.38608
2.02019	11.2991	1.13665	5.39969
2.01987	11.3427	1.12749	5.38154
2.01955	11.3456	1.12489	5.36234
2.01924	11.3968	1.11135	5.32666
2.01892	11.4152	1.11125	5.38056
2.01861	11.4659	1.11705	5.2986
2.01829	11.4756	1.11034	5.31503
2.01797	11.4766	1.10029	5.32045
2.01766	11.4806	1.1006	5.29926
2.01734	11.5186	1.10878	5.2393
2.01703	11.5795	1.10097	5.25735
2.01671	11.6079	1.09536	5.19926
2.0164	11.615	1.09278	5.26393
2.01608	11.6164	1.082	5.25039
2.01577	11.6474	1.08599	5.23291
2.01545	11.666	1.0908	5.16754
2.01514	11.6462	1.09289	5.17491
2.01482	11.6959	1.07935	5.15401
2.01451	11.7139	1.06765	5.19265
2.01419	11.7156	1.07142	5.15561
2.01388	11.7238	1.07378	5.18663
2.01356	11.7548	1.07578	5.14123
2.01325	11.751	1.07029	5.1496
2.01294	11.7547	1.06772	5.10279
2.01262	11.781	1.07737	5.13368
2.01231	11.7889	1.05602	5.07505
2.01199	11.7703	1.06744	5.14053
2.01168	11.7847	1.05636	5.06376
2.01137	11.7775	1.07027	5.03571
2.01105	11.783	1.07167	5.04189
2.01074	11.7848	1.04658	5.04505
2.01043	11.7621	1.05272	5.01705
2.01011	11.7716	1.05772	5.05233
2.0098	11.8074	1.05189	5.01925
2.00949	11.7969	1.05588	4.934
2.00917	11.7697	1.04099	4.95515
2.00886	11.788	1.04749	4.9617
2.00855	11.7554	1.04748	4.9919
2.00823	11.7479	1.04684	4.8784
2.00792	11.7522	1.04366	4.85839
2.00761	11.7363	1.04044	4.96865
2.0073	11.7119	1.04574	4.95935
2.00698	11.7635	1.03546	4.88058
2.00667	11.7291	1.03961	4.96593
2.00636	11.7236	1.03209	4.90016
2.00605	11.6977	1.04258	4.84518
2.00574	11.7432	1.03396	4.81443
2.00542	11.7297	1.04595	4.83946
2.00511	11.7089	1.0202	4.87371
2.0048	11.6842	1.02723	4.85821
2.00449	11.6536	1.0292	4.87468
2.00418	11.6656	1.03048	4.8154
2.00387	11.5705	1.02059	4.80151
2.00356	11.6229	1.02855	4.73913
2.00324	11.5622	1.02374	4.78606
2.00293	11.5735	1.02297	4.74466
2.00262	11.5549	1.02912	4.73583
2.00231	11.5412	1.01322	4.74674
2.002	11.5371	1.02557	4.75111
2.00169	11.4913	1.02544	4.67736
2.00138	11.4552	1.01521	4.70918
2.00107	11.4394	1.01589	4.71725
2.00076	11.4264	1.02061	4.74533
2.00045	11.4074	1.01979	4.63823
2.00014	11.4151	1.02218	4.69644
1.99983	11.3925	1.01347	4.65373
1.99952	11.3904	1.01075	4.66345
1.99921	11.3674	1.00422	4.65593
1.9989	11.3918	1.01493	4.58648
1.99859	11.3521	1.00585	4.6194
1.99828	11.3144	1.01803	4.6072
1.99797	11.3093	1.00606	4.66046
1.99766	11.3272	1.00932	4.56615
1.99735	11.2772	1.00379	4.55903
1.99704	11.2378	1.00828	4.58605
1.99674	11.2507	0.99795	4.5332
1.99643	11.2295	0.99914	4.58396
1.99612	11.2096	1.01311	4.5058
1.99581	11.1298	1.01456	4.50241
1.9955	11.1498	1.00028	4.53154
1.99519	11.0935	1.00276	4.53941
1.99488	11.09	0.99742	4.49564
1.99457	11.1119	1.00356	4.47461
1.99427	11.0737	0.99711	4.46233
1.99396	11.063	0.99251	4.45921
1.99365	11.0638	0.9926	4.47133
1.99334	11.0221	0.99622	4.44733
1.99303	10.992	1.00534	4.43265
1.99273	10.9903	0.99434	4.36056
1.99242	11.0032	0.98835	4.43895
1.99211	10.9422	0.99345	4.40215
1.9918	10.952	0.99192	4.36516
1.9915	10.9656	0.99345	4.35861
1.99119	10.9428	1.00051	4.40005
1.99088	10.885	0.98946	4.34593
1.99058	10.9228	0.97763	4.33364
1.99027	10.8832	0.98731	4.34728
1.98996	10.8728	0.98765	4.30796
1.98966	10.8422	0.98439	4.29863
1.98935	10.8322	0.98611	4.31404
1.98904	10.8421	0.97611	4.29686
1.98874	10.8024	0.98463	4.33311
1.98843	10.743	0.99192	4.33128
1.98812	10.7478	0.97604	4.28041
1.98782	10.7034	0.97969	4.26968
1.98751	10.7041	0.99055	4.26873
1.9872	10.6629	0.97741	4.28018
1.9869	10.6513	0.98257	4.26961
1.98659	10.6302	0.9797	4.29129
1.98629	10.6328	0.97384	4.23266
1.98598	10.6104	0.98014	4.2079
1.98568	10.5988	0.97517	4.23856
1.98537	10.5613	0.97947	4.22951
1.98507	10.557	0.97545	4.2104
1.98476	10.537	0.97947	4.21491
1.98446	10.5087	0.96676	4.18068
1.98415	10.4973	0.96548	4.18819
1.98385	10.4702	0.97661	4.10365
1.98354	10.4444	0.97357	4.1451
1.98324	10.4346	0.96604	4.23445
1.98293	10.4207	0.96452	4.15563
1.98263	10.3688	0.97105	4.14641
1.98232	10.3694	0.97416	4.10615
1.98202	10.3431	0.9705	4.10115
1.98171	10.3156	0.96721	4.09753
1.98141	10.2939	0.96894	4.08706
1.98111	10.3095	0.96682	4.05856
1.9808	10.2571	0.97344	4.13225
1.9805	10.2623	0.96032	4.07089
1.98019	10.2262	0.96236	4.05343
1.97989	10.1822	0.96735	4.09569
1.97959	10.1643	0.96529	4.07289
1.97928	10.1314	0.97497	4.01968
1.97898	10.1225	0.94925	4.06066
1.97868	10.1109	0.96743	4.07548
1.97837	10.0797	0.96022	3.98116
1.97807	10.0486	0.96561	4.04064
1.97777	10.0343	0.95656	4.00746
1.97747	10.0279	0.95697	4.01191
1.97716	9.99708	0.95859	4.00361
1.97686	9.98718	0.9607	3.94814
1.97656	9.96317	0.95646	3.975
1.97626	9.95546	0.95662	3.92869
1.97595	9.95163	0.95074	3.94628
1.97565	9.885	0.95542	3.91199
1.97535	9.87931	0.94796	3.90566
1.97505	9.87092	0.95449	3.91143
1.97474	9.82641	0.95459	3.88479
1.97444	9.78444	0.95635	3.91916
1.97414	9.77874	0.95835	3.89136
1.97384	9.77443	0.95121	3.83069
1.97354	9.73023	0.95241	3.91528
1.97324	9.68679	0.94812	3.86276
1.97293	9.69905	0.95065	3.84785
1.97263	9.67169	0.95101	3.86256
1.97233	9.65478	0.94959	3.80878
1.97203	9.63316	0.94189	3.79545
1.97173	9.59851	0.94992	3.79656
1.97143	9.58989	0.93903	3.82363
1.97113	9.57044	0.95435	3.81029
1.97083	9.56298	0.94891	3.83556
1.97053	9.54283	0.9424	3.77816
1.97023	9.50627	0.94962	3.80758
1.96993	9.49125	0.94399	3.7629
1.96963	9.44253	0.93328	3.76434
1.96932	9.41193	0.94771	3.79923
1.96902	9.43672	0.9444	3.75979
1.96872	9.36418	0.94638	3.74269
1.96842	9.39938	0.94345	3.79725
1.96812	9.36356	0.93738	3.73569
1.96782	9.32606	0.94424	3.73746
1.96753	9.3165	0.94494	3.75236
1.96723	9.31364	0.94348	3.71596
1.96693	9.25418	0.93834	3.68661
1.96663	9.27818	0.93823	3.71426
1.96633	9.24333	0.94047	3.68753
1.96603	9.23339	0.93321	3.68658
1.96573	9.18141	0.92231	3.63693
1.96543	9.17322	0.94093	3.69519
1.96513	9.16108	0.93567	3.64803
1.96483	9.12613	0.93077	3.66764
1.96453	9.106	0.93003	3.63164
1.96423	9.04971	0.93007	3.65139
1.96394	9.06784	0.93064	3.65755
1.96364	9.05065	0.93847	3.59366
1.96334	8.99657	0.92765	3.63263
1.96304	9.00132	0.92487	3.57554
1.96274	8.98157	0.92517	3.62636
1.96244	8.99086	0.93605	3.59861
1.96215	8.93908	0.92378	3.60229
1.96185	8.90976	0.91718	3.58804
1.96155	8.89366	0.92728	3.57815
1.96125	8.90916	0.9251	3.56284
1.96096	8.83929	0.93507	3.53443
1.96066	8.81565	0.92422	3.5428
1.96036	8.834	0.92512	3.49731
1.96006	8.81158	0.93348	3.48876
1.95977	8.79974	0.91644	3.54754
1.95947	8.76165	0.92059	3.46511
1.95917	8.7541	0.92253	3.5025
1.95887	8.691	0.91775	3.51051
1.95858	8.69882	0.91396	3.46059
1.95828	8.67573	0.91762	3.46238
1.95798	8.65001	0.91489	3.4527
1.95769	8.65713	0.91851	3.44248
1.95739	8.66381	0.90966	3.4909
1.95709	8.56713	0.91228	3.48068
1.9568	8.57227	0.92385	3.41835
1.9565	8.57726	0.91312	3.44789
1.95621	8.58778	0.91384	3.44741
1.95591	8.53526	0.91086	3.38186
1.95561	8.52237	0.91169	3.38311
1.95532	8.4676	0.92259	3.36159
1.95502	8.48839	0.92331	3.43444
1.95473	8.46761	0.90585	3.36339
1.95443	8.43279	0.90766	3.32829
1.95414	8.4455	0.90925	3.28049
1.95384	8.3853	0.91631	3.32389
1.95354	8.41294	0.90367	3.28161
1.95325	8.359	0.91003	3.30014
1.95295	8.35425	0.90551	3.30475
1.95266	8.34068	0.90804	3.26881
1.95236	8.32704	0.90675	3.23684
1.95207	8.30393	0.90266	3.25564
1.95177	8.2913	0.9097	3.19576
1.95148	8.2629	0.90436	3.20649
1.95119	8.23628	0.9016	3.17161
1.95089	8.21329	0.9005	3.20898
1.9506	8.20288	0.90225	3.1561
1.9503	8.16363	0.89087	3.14994
1.95001	8.14852	0.89877	3.1372
1.94971	8.14285	0.89412	3.10278
1.94942	8.13127	0.90516	3.12843
1.94913	8.08627	0.89696	3.04115
1.94883	8.08106	0.8981	3.09844
1.94854	8.08177	0.89003	3.08313
1.94824	8.06016	0.90049	3.0492
1.94795	8.04695	0.89618	3.04268
1.94766	8.02013	0.90263	3.06755
1.94736	8.02612	0.89552	2.98303
1.94707	7.99514	0.8961	3.01176
1.94678	7.99887	0.89609	3.00309
1.94648	7.96265	0.88778	2.94518
1.94619	7.94768	0.89476	2.96884
1.9459	7.92861	0.89303	2.93643
1.94561	7.88932	0.89484	2.95403
1.94531	7.88364	0.88494	2.92151
1.94502	7.89841	0.89268	2.89689
1.94473	7.83094	0.88125	2.89703
1.94444	7.82455	0.90236	2.89839
1.94414	7.82468	0.89519	2.85476
1.94385	7.79377	0.89054	2.84666
1.94356	7.80058	0.89228	2.85626
1.94327	7.74626	0.8887	2.84493
1.94297	7.7311	0.88975	2.81963
1.94268	7.76418	0.89216	2.78626
1.94239	7.70759	0.89691	2.74721
1.9421	7.69562	0.88165	2.77135
1.94181	7.67071	0.88541	2.75864
1.94152	7.6533	0.89261	2.7244
1.94122	7.66303	0.89045	2.74419
1.94093	7.61371	0.88768	2.74299
1.94064	7.62203	0.89064	2.73208
1.94035	7.56293	0.89036	2.72181
1.94006	7.51987	0.895	2.70278
1.93977	7.52257	0.87864	2.73641
1.93948	7.52093	0.88344	2.68156
1.93919	7.49572	0.88159	2.67153
1.9389	7.46988	0.88955	2.68324
1.9386	7.48542	0.88866	2.67466
1.93831	7.4414	0.88396	2.65496
1.93802	7.42813	0.87595	2.67958
1.93773	7.41717	0.89356	2.63741
1.93744	7.42044	0.88005	2.62005
1.93715	7.35237	0.89268	2.63914
1.93686	7.33736	0.88511	2.63854
1.93657	7.33624	0.87616	2.63339
1.93628	7.30726	0.87344	2.61996
1.93599	7.28971	0.87623	2.6208
1.9357	7.26844	0.87189	2.59618
1.93541	7.26699	0.8839	2.59383
1.93512	7.24916	0.87602	2.60986
1.93483	7.24638	0.88308	2.60255
1.93455	7.23232	0.87638	2.60023
1.93426	7.21247	0.87295	2.6023
1.93397	7.21153	0.87033	2.61659
1.93368	7.1627	0.87624	2.62224
1.93339	7.14771	0.87581	2.59321
1.9331	7.13049	0.87422	2.61204
1.93281	7.12211	0.87164	2.61853
1.93252	7.07713	0.87446	2.61215
1.93223	7.06678	0.86984	2.62309
1.93194	7.06308	0.86968	2.59796
1.93166	7.03099	0.87755	2.61223
1.93137	7.02455	0.87168	2.64158
1.93108	7.00597	0.87261	2.60601
1.93079	6.96718	0.87934	2.64489
1.9305	6.96075	0.8703	2.65388
1.93022	6.97032	0.87676	2.65425
1.92993	6.92739	0.87632	2.61283
1.92964	6.91085	0.86436	2.67546
1.92935	6.88233	0.86742	2.66056
1.92906	6.86857	0.88026	2.64698
1.92878	6.90901	0.86773	2.6553
1.92849	6.85418	0.87639	2.63705
1.9282	6.81423	0.86937	2.64236
1.92791	6.80768	0.86507	2.64254
1.92763	6.78372	0.86916	2.69316
1.92734	6.7899	0.86543	2.6457
1.92705	6.71906	0.86577	2.67066
1.92677	6.73944	0.87238	2.68208
1.92648	6.74167	0.86568	2.64168
1.92619	6.70956	0.86411	2.68579
1.9259	6.68302	0.86251	2.67066
1.92562	6.67468	0.86836	2.63275
1.92533	6.65862	0.86052	2.65993
1.92505	6.65178	0.87013	2.68001
1.92476	6.63073	0.87545	2.64908
1.92447	6.64327	0.85589	2.64241
1.92419	6.61901	0.86695	2.67386
1.9239	6.59329	0.86766	2.63105
1.92361	6.58698	0.85721	2.67748
1.92333	6.58046	0.8638	2.65275
1.92304	6.53748	0.85495	2.67024
1.92276	6.52737	0.85674	2.64221
1.92247	6.52327	0.86651	2.65504
1.92219	6.4945	0.86012	2.62738
1.9219	6.4997	0.85282	2.64866
1.92161	6.49144	0.85757	2.6262
1.92133	6.47862	0.86051	2.58174
1.92104	6.47288	0.85647	2.59503
1.92076	6.46024	0.86557	2.60014
1.92047	6.42658	0.8539	2.59415
1.92019	6.41306	0.85993	2.59768
1.9199	6.40694	0.85956	2.56323
1.91962	6.41553	0.85739	2.56434
1.91933	6.38563	0.85751	2.54964
1.91905	6.37614	0.85729	2.53118
1.91877	6.34678	0.85692	2.5509
1.91848	6.34705	0.85275	2.5403
1.9182	6.33285	0.85728	2.51614
1.91791	6.31092	0.84794	2.52134
1.91763	6.29346	0.85521	2.50099
1.91734	6.26706	0.85645	2.49234
1.91706	6.29732	0.85233	2.4755
1.91678	6.26937	0.86062	2.4743
1.91649	6.27399	0.85692	2.44036
1.91621	6.24857	0.84398	2.47775
1.91593	6.23946	0.85614	2.44195
1.91564	6.2345	0.85223	2.38195
1.91536	6.19592	0.85898	2.38416
1.91508	6.18284	0.85128	2.3824
1.91479	6.1833	0.85876	2.34611
1.91451	6.187	0.84636	2.3621
1.91423	6.14601	0.85563	2.3372
1.91394	6.13169	0.85214	2.31161
1.91366	6.11989	0.84993	2.30808
1.91338	6.10951	0.85312	2.26344
1.91309	6.09626	0.84665	2.2676
1.91281	6.09363	0.84955	2.24914
1.91253	6.08987	0.85444	2.23834
1.91225	6.07025	0.85275	2.21446
1.91196	6.07003	0.84787	2.20829
1.91168	6.06145	0.85118	2.20634
1.9114	6.07351	0.85348	2.21453
1.91112	6.03713	0.84991	2.14453
1.91083	6.03267	0.85383	2.16508
1.91055	6.02542	0.84948	2.1434
1.91027	6.00376	0.85582	2.14828
1.90999	6.00888	0.85194	2.1183
1.90971	5.99219	0.85369	2.10041
1.90943	5.98983	0.84993	2.08948
1.90914	5.96822	0.8474	2.08665
1.90886	5.94324	0.85535	2.07581
1.90858	5.92553	0.83964	2.06494
1.9083	5.94853	0.85575	2.07069
1.90802	5.9019	0.8432	2.03113
1.90774	5.89784	0.84362	2.04569
1.90746	5.89325	0.84535	2.00213
1.90718	5.88069	0.84983	2.02118
1.90689	5.88556	0.84072	1.99838
1.90661	5.87103	0.84744	2.00288
1.90633	5.85585	0.84444	2.00546
1.90605	5.85191	0.84453	1.97885
1.90577	5.83807	0.84382	1.98938
1.90549	5.83381	0.83874	1.9907
1.90521	5.83938	0.84397	1.98098
1.90493	5.79242	0.84849	1.96903
1.90465	5.79642	0.84698	1.98156
1.90437	5.7654	0.84683	1.96589
1.90409	5.77649	0.84112	1.95036
1.90381	5.75232	0.84175	1.96101
1.90353	5.74761	0.84855	1.97625
1.90325	5.73057	0.84086	1.9238
1.90297	5.71614	0.84713	1.93906
1.90269	5.72883	0.84606	1.96309
1.90241	5.70831	0.84855	1.92648
1.90213	5.69397	0.84926	1.95274
1.90185	5.69316	0.84703	1.95124
1.90157	5.69778	0.84315	1.95489
1.9013	5.67789	0.85807	1.95486
1.90102	5.67077	0.83312	1.99968
1.90074	5.65929	0.85005	1.95295
1.90046	5.64801	0.84938	1.99073
1.90018	5.61993	0.84683	1.97905
1.8999	5.6081	0.84281	1.97793
1.89962	5.59396	0.84223	1.97121
1.89934	5.56453	0.84015	2.06115
1.89907	5.57389	0.8387	2.00673
1.89879	5.56049	0.84773	2.0077
1.89851	5.5606	0.84623	2.05389
1.89823	5.54615	0.83893	2.05761
1.89795	5.55038	0.84537	2.08138
1.89767	5.52265	0.84951	2.10446
1.8974	5.52858	0.84663	2.0981
1.89712	5.51414	0.84611	2.08035
1.89684	5.50939	0.83055	2.1411
1.89656	5.47198	0.84595	2.12905
1.89629	5.47039	0.84365	2.11758
1.89601	5.45738	0.83789	2.22119
1.89573	5.43929	0.84171	2.21146
1.89545	5.43792	0.84574	2.22261
1.89518	5.42664	0.83918	2.23699
1.8949	5.38705	0.84202	2.25306
1.89462	5.38986	0.85037	2.24133
1.89434	5.38858	0.83665	2.30354
1.89407	5.38886	0.84957	2.30228
1.89379	5.35815	0.84909	2.33201
1.89351	5.35142	0.84177	2.38295
1.89324	5.33914	0.84581	2.38045
1.89296	5.33904	0.84359	2.40268
1.89268	5.33653	0.84107	2.48226
1.89241	5.32465	0.83736	2.45104
1.89213	5.31727	0.85382	2.46708
1.89185	5.31337	0.83668	2.49128
1.89158	5.29203	0.84375	2.52529
1.8913	5.24667	0.84991	2.53373
1.89103	5.25874	0.84183	2.54566
1.89075	5.25097	0.84183	2.60014
1.89047	5.21239	0.84234	2.69381
1.8902	5.22856	0.8324	2.63255
1.88992	5.19012	0.84298	2.67306
1.88965	5.17721	0.84277	2.70294
1.88937	5.19691	0.83277	2.7715
1.8891	5.16907	0.84697	2.74779
1.88882	5.17706	0.8472	2.72853
1.88855	5.17536	0.84324	2.75281
1.88827	5.14571	0.84606	2.80711
1.888	5.12171	0.84783	2.78589
1.88772	5.12473	0.85379	2.9087
1.88745	5.1149	0.83912	2.84013
1.88717	5.09784	0.83821	2.91095
1.8869	5.07505	0.83648	2.94674
1.88662	5.06514	0.8451	2.93374
1.88635	5.03091	0.84422	2.94335
1.88607	5.04603	0.84474	2.97778
1.8858	5.03024	0.84295	2.98656
1.88552	4.99443	0.84101	2.94563
1.88525	4.98224	0.83972	2.93161
1.88497	4.97804	0.84911	2.95934
1.8847	4.98557	0.84	2.985
1.88443	4.96662	0.84246	3.07853
1.88415	4.95341	0.84673	3.0683
1.88388	4.95685	0.84358	3.01875
1.8836	4.95427	0.84256	3.07016
1.88333	4.9534	0.85021	3.04968
1.88306	4.93367	0.84314	3.11616
1.88278	4.91582	0.84134	3.05663
1.88251	4.89601	0.85063	3.09329
1.88224	4.90061	0.84321	3.1187
1.88196	4.86326	0.84391	3.14763
1.88169	4.88388	0.8444	2.99939
1.88142	4.85146	0.84469	3.07241
1.88114	4.83638	0.84735	3.03784
1.88087	4.80767	0.84425	3.09033
1.8806	4.82023	0.8397	3.18066
1.88033	4.80783	0.84168	3.16456
1.88005	4.79315	0.83521	3.104
1.87978	4.78813	0.84996	3.04594
1.87951	4.76954	0.83241	3.15739
1.87924	4.79308	0.84723	3.13886
1.87896	4.78562	0.84411	3.07015
1.87869	4.76004	0.8419	3.04484
1.87842	4.7705	0.84725	3.05426
1.87815	4.76636	0.84305	3.11813
1.87787	4.7598	0.84304	3.09659
1.8776	4.74336	0.84114	3.01094
1.87733	4.73636	0.84191	3.03539
1.87706	4.70577	0.83992	3.10661
1.87679	4.6983	0.84319	3.11025
1.87652	4.71448	0.8404	3.08958
1.87624	4.66807	0.83214	3.16453
1.87597	4.68935	0.83786	3.10969
1.8757	4.67637	0.84412	2.97345
1.87543	4.65049	0.84645	3.03305
1.87516	4.6766	0.83737	3.11631
1.87489	4.66712	0.84198	3.09418
1.87462	4.6614	0.84351	3.05841
1.87435	4.65123	0.84904	3.0877
1.87407	4.65318	0.82744	3.23481
1.8738	4.63019	0.84492	3.04828
1.87353	4.64767	0.83968	3.06323
1.87326	4.66602	0.82933	3.11833
1.87299	4.60091	0.84413	3.05709
1.87272	4.62514	0.84696	3.18841
1.87245	4.59423	0.83238	3.06524
1.87218	4.56245	0.84258	3.13685
1.87191	4.60527	0.83231	3.11141
1.87164	4.55641	0.8388	3.19341
1.87137	4.56616	0.84983	3.15478
1.8711	4.57896	0.83536	3.11303
1.87083	4.58153	0.83327	3.166
1.87056	4.58151	0.84664	3.16955
1.87029	4.59329	0.83603	3.16324
1.87002	4.55539	0.83463	3.13426
1.86975	4.55441	0.83318	3.09239
1.86948	4.58296	0.85204	3.12065
1.86921	4.57083	0.83356	3.10105
1.86894	4.55919	0.84301	3.26493
1.86867	4.57792	0.84076	3.10026
1.8684	4.55274	0.83313	3.17775
1.86814	4.56503	0.83766	3.07321
1.86787	4.55005	0.82734	3.09755
1.8676	4.50598	0.82956	3.0927
1.86733	4.48906	0.83801	3.06605
1.86706	4.50546	0.83979	3.21796
1.86679	4.51677	0.83471	3.12341
1.86652	4.51256	0.83215	3.11988
1.86625	4.55981	0.82857	3.07699
1.86599	4.51969	0.83594	3.1432
1.86572	4.53851	0.84142	2.94609
1.86545	4.52608	0.83131	3.04525
1.86518	4.49635	0.82451	3.10773
1.86491	4.54338	0.8244	2.97725
1.86464	4.50714	0.82948	3.04883
1.86438	4.49249	0.82211	2.97275
1.86411	4.51404	0.8378	3.00789
1.86384	4.51436	0.83299	3.04065
1.86357	4.51453	0.82473	2.99553
1.8633	4.46495	0.82027	2.90915
1.86304	4.45292	0.82596	2.89395
1.86277	4.48316	0.82953	2.87378
1.8625	4.46405	0.82845	2.82588
1.86223	4.44382	0.82868	2.859
1.86197	4.44655	0.82174	2.79219
1.8617	4.48451	0.82399	2.75491
1.86143	4.47218	0.83066	2.87325
1.86117	4.44782	0.81371	2.75105
1.8609	4.47468	0.81244	2.64729
1.86063	4.44866	0.82814	2.66206
1.86037	4.42737	0.81476	2.71339
1.8601	4.42982	0.8201	2.71364
1.85983	4.44444	0.80884	2.59743
1.85957	4.42822	0.80399	2.56924
1.8593	4.38638	0.80943	2.6158
1.85903	4.39832	0.80872	2.55583
1.85877	4.39068	0.79866	2.55095
1.8585	4.37442	0.81426	2.53165
1.85823	4.32491	0.82183	2.45209
1.85797	4.3498	0.80104	2.43531
1.8577	4.32697	0.81207	2.39111
1.85744	4.32574	0.80897	2.37041
1.85717	4.32422	0.80947	2.34113
1.8569	4.34343	0.81296	2.33123
1.85664	4.33827	0.81333	2.35955
1.85637	4.29944	0.81764	2.32834
1.85611	4.31252	0.80485	2.20081
1.85584	4.27334	0.80851	2.20888
1.85558	4.28384	0.8072	2.29841
1.85531	4.26611	0.82385	2.16673
1.85505	4.24512	0.8027	2.17355
1.85478	4.23878	0.80599	2.18145
1.85452	4.20543	0.79272	2.10286
1.85425	4.16179	0.82052	2.07003
1.85399	4.19386	0.80854	2.09924
1.85372	4.12079	0.80553	2.0692
1.85346	4.10731	0.80636	2.07976
1.85319	4.11086	0.8017	2.00446
1.85293	4.07655	0.797	1.95524
1.85266	4.07118	0.80121	2.0022
1.8524	4.07469	0.80822	1.97938
1.85213	4.06713	0.81334	1.94059
1.85187	4.03346	0.81072	1.97951
1.85161	4.03187	0.80026	1.96311
1.85134	4.00179	0.81861	1.91143
1.85108	3.98303	0.82165	1.90469
1.85081	3.97972	0.80904	1.85488
1.85055	3.98412	0.8169	1.83599
1.85029	3.95307	0.80499	1.82231
1.85002	3.91454	0.81422	1.81675
1.84976	3.90542	0.81162	1.80479
1.84949	3.88511	0.79878	1.7538
1.84923	3.87583	0.79786	1.76496
1.84897	3.84543	0.79728	1.81016
1.8487	3.85621	0.7955	1.7063
1.84844	3.83151	0.78909	1.70815
1.84818	3.83398	0.79274	1.69853
1.84792	3.83258	0.78609	1.68014
1.84765	3.78982	0.81025	1.68234
1.84739	3.78703	0.79746	1.682
1.84713	3.79013	0.80045	1.61436
1.84686	3.76089	0.81153	1.60728
1.8466	3.77086	0.80877	1.60128
1.84634	3.72381	0.7985	1.57331
1.84608	3.72836	0.79684	1.5807
1.84581	3.71518	0.79478	1.52896
1.84555	3.69031	0.80467	1.56198
1.84529	3.68705	0.79957	1.58216
1.84503	3.66226	0.78924	1.53768
1.84476	3.6322	0.79584	1.53298
1.8445	3.64163	0.80757	1.48185
1.84424	3.6073	0.78643	1.47354
1.84398	3.61496	0.78548	1.47703
1.84372	3.59865	0.79258	1.47581
1.84345	3.61069	0.788	1.4624
1.84319	3.60052	0.78535	1.46111
1.84293	3.57051	0.79595	1.44264
1.84267	3.56539	0.78583	1.44979
1.84241	3.53751	0.79479	1.42905
1.84215	3.55845	0.78374	1.37243
1.84189	3.52779	0.79868	1.38474
1.84162	3.4825	0.78749	1.36219
1.84136	3.49398	0.7893	1.36716
1.8411	3.48433	0.78008	1.3524
1.84084	3.45692	0.78236	1.33204
1.84058	3.46073	0.79144	1.34369
1.84032	3.43358	0.801	1.36434
1.84006	3.42074	0.7841	1.33956
1.8398	3.39897	0.78555	1.34429
1.83954	3.39216	0.79216	1.32553
1.83928	3.40014	0.7888	1.26069
1.83902	3.38386	0.78476	1.30124
1.83876	3.35774	0.78586	1.26243
1.8385	3.36193	0.78418	1.24147
1.83824	3.34539	0.79459	1.26105
1.83798	3.31212	0.79867	1.23592
1.83772	3.3441	0.7836	1.25426
1.83746	3.31832	0.7754	1.22527
1.8372	3.28749	0.79553	1.21812
1.83694	3.29295	0.78945	1.1961
1.83668	3.28465	0.78921	1.20611
1.83642	3.2709	0.78826	1.20997
1.83616	3.25284	0.7873	1.21833
1.8359	3.22183	0.78016	1.17433
1.83564	3.23484	0.78675	1.18818
1.83538	3.22445	0.79033	1.19616
1.83512	3.18271	0.77106	1.14497
1.83486	3.18304	0.77554	1.14191
1.8346	3.19537	0.79582	1.13234
1.83434	3.18261	0.79319	1.12234
1.83408	3.17408	0.78296	1.11682
1.83382	3.1815	0.78111	1.11133
1.83356	3.15292	0.77885	1.08548
1.83331	3.15742	0.77159	1.13441
1.83305	3.1308	0.78959	1.07699
1.83279	3.12457	0.78368	1.10308
1.83253	3.11337	0.77687	1.07902
1.83227	3.11449	0.78063	1.07104
1.83201	3.09971	0.78283	1.0677
1.83175	3.09817	0.7793	1.05856
1.8315	3.08037	0.78362	1.05516
1.83124	3.06352	0.77711	1.06855
1.83098	3.063	0.78312	1.02228
1.83072	3.00644	0.77688	1.04449
1.83046	3.03723	0.78545	1.02493
1.83021	3.02053	0.77384	0.99731
1.82995	3.0351	0.78723	1.04013
1.82969	3.01559	0.7852	1.01912
1.82943	3.01795	0.79421	1.0147
1.82918	2.98887	0.79317	1.0067
1.82892	2.9996	0.78747	0.97134
1.82866	2.97553	0.78636	0.99519
1.8284	2.96828	0.77922	1.00201
1.82815	2.975	0.79611	0.95976
1.82789	2.96058	0.78415	0.98887
1.82763	2.95238	0.78607	0.95124
1.82738	2.93335	0.78329	1.00251
1.82712	2.93979	0.78799	0.96936
1.82686	2.91621	0.78316	0.95237
1.8266	2.90245	0.78572	0.97584
1.82635	2.88494	0.77719	0.94202
1.82609	2.89212	0.7914	0.96112
1.82583	2.89979	0.78081	0.97314
1.82558	2.89369	0.78843	0.92595
1.82532	2.87762	0.78308	0.92673
1.82507	2.86305	0.77925	0.95112
1.82481	2.84826	0.78389	0.92389
1.82455	2.85746	0.79257	0.94929
1.8243	2.8339	0.78799	0.90529
1.82404	2.83506	0.78556	0.90946
1.82378	2.8497	0.78354	0.91944
1.82353	2.82513	0.77707	0.9147
1.82327	2.80024	0.78556	0.93832
1.82302	2.7989	0.79831	0.89248
1.82276	2.79007	0.77918	0.8919
1.82251	2.80221	0.78705	0.91132
1.82225	2.76125	0.77429	0.8795
1.822	2.77313	0.78803	0.87846
1.82174	2.79039	0.78929	0.90338
1.82148	2.73713	0.7799	0.85891
1.82123	2.77738	0.77125	0.8913
1.82097	2.75589	0.78459	0.89334
1.82072	2.75949	0.78258	0.84924
1.82046	2.71703	0.79852	0.901
1.82021	2.7457	0.78123	0.84065
1.81995	2.71819	0.78689	0.89618
1.8197	2.73219	0.80376	0.85055
1.81944	2.73379	0.79405	0.87368
1.81919	2.69451	0.79463	0.88148
1.81894	2.71914	0.78787	0.84056
1.81868	2.69791	0.79239	0.86341
1.81843	2.71098	0.79293	0.87231
1.81817	2.68728	0.80276	0.80143
1.81792	2.65349	0.7826	0.88824
1.81766	2.66079	0.77908	0.87018
1.81741	2.65351	0.77771	0.84926
1.81716	2.65603	0.78705	0.88932
1.8169	2.62811	0.78466	0.82241
1.81665	2.6434	0.77773	0.88579
1.81639	2.63765	0.77875	0.83927
1.81614	2.65652	0.78392	0.82134
1.81589	2.60911	0.79591	0.85321
1.81563	2.6226	0.79386	0.79091
1.81538	2.59582	0.80518	0.82168
1.81513	2.6044	0.78594	0.84837
1.81487	2.58877	0.78537	0.83765
1.81462	2.58174	0.78422	0.84186
1.81437	2.56326	0.80369	0.80059
1.81411	2.56656	0.78651	0.79958
1.81386	2.5479	0.79602	0.84191
1.81361	2.53709	0.77779	0.82478
1.81335	2.52971	0.80038	0.85037
1.8131	2.53935	0.79807	0.82516
1.81285	2.52084	0.7876	0.80972
1.8126	2.51963	0.77679	0.82463
1.81234	2.542	0.79813	0.77876
1.81209	2.51421	0.79467	0.85029
1.81184	2.50008	0.80614	0.81176
1.81159	2.51564	0.80357	0.80345
1.81133	2.51221	0.78585	0.8873
1.81108	2.51064	0.79115	0.82584
1.81083	2.48004	0.80163	0.7853
1.81058	2.48764	0.78507	0.80142
1.81032	2.46804	0.77262	0.81914
1.81007	2.45151	0.76333	0.83319
1.80982	2.46162	0.78301	0.80347
1.80957	2.46192	0.79436	0.86861
1.80932	2.44093	0.79429	0.82779
1.80907	2.41948	0.78214	0.87635
1.80881	2.41697	0.78413	0.8727
1.80856	2.40149	0.79205	0.7987
1.80831	2.37749	0.79861	0.79845
1.80806	2.41921	0.78772	0.89724
1.80781	2.41882	0.78217	0.84325
1.80756	2.40114	0.78462	0.90816
1.80731	2.39786	0.78824	0.86331
1.80705	2.39481	0.78844	0.83108
1.8068	2.39629	0.77839	0.87041
1.80655	2.38985	0.7833	0.85492
1.8063	2.39938	0.76899	0.84596
1.80605	2.37849	0.78996	0.84898
1.8058	2.36161	1.00895	0.89314
1.80555	2.34194	0.78878	0.80794
1.8053	2.33834	0.77421	0.776
1.80505	2.34732	0.78998	0.89703
1.8048	2.34252	0.78924	0.87877
1.80455	2.31857	0.78477	0.9283
1.8043	2.31894	0.78224	0.89991
1.80405	2.30667	0.76325	0.84095
1.8038	2.29445	0.77939	0.86574
1.80355	2.3314	0.76834	0.83004
1.8033	2.30759	0.78755	0.8662
1.80305	2.30315	0.79089	0.93487
1.8028	2.31876	0.77915	0.91384
1.80255	2.31978	0.76638	0.84935
1.8023	2.30869	0.78186	0.94314
1.80205	2.28815	0.78606	0.79569
1.8018	2.30253	0.78842	0.95651
1.80155	2.28037	0.77574	0.97291
1.8013	2.2723	0.76791	0.98802
1.80105	2.25383	0.79074	0.99145
1.8008	2.25697	0.79549	0.89048
1.80055	2.25487	0.77491	0.93621
1.8003	2.23588	0.781	1.06824
1.80005	2.25988	0.75312	0.89484
1.7998	2.2262	0.78414	0.91293
1.79956	2.25128	0.76702	0.95469
1.79931	2.20676	0.7859	0.84482
1.79906	2.21018	0.75382	0.92452
1.79881	2.22285	0.76255	1.07649
1.79856	2.21312	0.77924	0.86377
1.79831	2.21361	0.79256	1.01069
1.79806	2.22765	0.78156	1.06578
1.79782	2.21685	0.78539	0.86271
1.79757	2.19114	0.78019	1.08429
1.79732	2.19732	0.77922	1.00957
1.79707	2.17796	0.78186	0.94747
1.79682	2.15648	0.80185	1.13385
1.79657	2.15526	0.77015	0.981
1.79633	2.16866	0.76068	0.9707
1.79608	2.16836	0.78094	0.97589
1.79583	2.14187	0.76942	0.96498
1.79558	2.15737	0.7836	1.07024
1.79534	2.12627	0.74491	1.14075
1.79509	2.14617	0.76435	1.0839
1.79484	2.13613	0.77033	1.18082
1.79459	2.14699	0.79893	1.03397
1.79435	2.13454	0.7969	0.98214
1.7941	2.12904	0.78728	1.05377
1.79385	2.11784	0.78595	1.13705
1.7936	2.15432	0.77826	1.05828
1.79336	2.14198	0.7883	1.10556
1.79311	2.18185	0.77806	1.14108
1.79286	2.15139	0.7538	1.06275
1.79262	2.1873	0.74832	0.97712
1.79237	2.12637	0.7773	0.97295
1.79212	2.1506	0.7827	1.03442
1.79188	2.12832	0.75858	1.06095
1.79163	2.1121	0.77349	1.06213
1.79138	2.11147	0.74906	1.09012
1.79114	2.10812	0.77968	1.19835
1.79089	2.14448	0.80216	1.29101
1.79064	2.11421	0.7653	1.12538
1.7904	2.10779	0.77766	0.95912
1.79015	2.12497	0.79577	1.15603
1.7899	2.12107	0.7718	1.0942
1.78966	2.15189	0.81149	1.0042
1.78941	2.14882	0.7778	1.19149
1.78917	2.14506	0.77986	0.99259
1.78892	2.13352	0.77254	1.13233
1.78867	2.13581	0.75791	1.02362
1.78843	2.09099	0.77598	1.00179
1.78818	2.12851	0.81987	0.96644
1.78794	2.10286	0.78069	1.01507
1.78769	2.17817	0.77697	1.1218
1.78745	2.07309	0.78669	1.02348
1.7872	2.14077	0.77909	1.12186
[truncated: 4 more rows]

## Sheet: Fig.1C
x-axis-short wavelength center	Line5	Line4	Line3	Line2	Line1	x-axis-middle wavelength center	Line6	x-axis-Long wavelength center	Line 10	Line9	Line8	Line7	bare WS2
2.56588	1.78926	1.39256	1.76446	0.59917	0.89669	2.47279	2.12314	2.3359	4.24954	5.07148	3.15917	4.77443	1.53196
2.56537	1.34	1.19	2.09	0.74	0.38	2.47231	1.96523	2.33547	4.20862	5.06585	3.16384	4.73417	1.5301
2.56485	1.59118	1.15832	0.91784	0.89379	0.77355	2.47184	2.00544	2.33504	4.14928	4.95581	3.11087	4.69506	1.51354
2.56434	1.58042	1.66434	1.46853	1.18881	0.65734	2.47136	2.07598	2.33462	4.219	5.04641	3.16652	4.75401	1.54417
2.56382	1.6875	1.5625	1.3625	0.8375	0.6375	2.47088	2.06067	2.33419	4.24171	5.06509	3.20599	4.77515	1.53602
2.56331	1.4375	1.87868	0.93015	0.81985	0.75368	2.4704	2.12821	2.33376	4.25042	5.07803	3.17492	4.79428	1.54393
2.56279	1.01802	0.94595	0.89189	0.36937	0.13514	2.46992	2.02159	2.33334	4.24541	5.06222	3.17914	4.76435	1.48096
2.56228	0.94976	1.43598	1.45543	0.77472	0.94976	2.46944	2.08431	2.33291	4.21262	5.02006	3.16826	4.76404	1.51957
2.56176	1.86613	1.81744	1.62272	0.94118	0.81947	2.46897	2.05131	2.33249	4.26001	5.06691	3.19729	4.80538	1.54117
2.56125	1.56067	0.98326	1.1841	1.1841	0.95816	2.46849	2.04378	2.33206	4.29279	5.12347	3.22724	4.84311	1.53718
2.56073	0.802	1.50083	1.12146	0.70216	0.8619	2.46801	2.05282	2.33164	4.26876	5.06819	3.19361	4.79913	1.52581
2.56022	1.35323	1.27363	1.09453	1.01493	0.85572	2.46754	1.97503	2.33121	4.32767	5.12256	3.23666	4.85611	1.51911
2.55971	0.57813	0.64063	0.67188	0.375	0.59375	2.46706	2.03331	2.33079	4.3148	5.10845	3.2147	4.84127	1.55381
2.55919	1.29687	1.60156	1.29687	1.17969	0.73437	2.46658	1.99694	2.33036	4.275	5.10814	3.1922	4.81767	1.55861
2.55868	1.0936	1.40887	1.62562	1.1133	0.79803	2.46611	2.01974	2.32994	4.27098	5.08346	3.18671	4.79902	1.54445
2.55817	0.85938	0.54688	0.65625	0.46875	0.25	2.46563	2.0392	2.32951	4.26857	5.09588	3.17079	4.81072	1.51031
2.55765	1.90875	1.77186	1.54373	1.15589	0.38023	2.46515	2.01628	2.32909	4.24601	5.05648	3.16829	4.77773	1.51248
2.55714	1.84306	1.91549	1.167	0.85312	0.85312	2.46468	2.0667	2.32866	4.2816	5.02203	3.1633	4.76822	1.50968
2.55663	1.52195	1.81463	1.05366	1.17073	0.72195	2.4642	1.99962	2.32824	4.24367	4.99337	3.14121	4.7331	1.46756
2.55612	1.39574	0.71489	0.86809	0.66383	0.5617	2.46373	2.05228	2.32781	4.23935	4.9789	3.13026	4.73043	1.48606
2.5556	1.39228	1.3537	1.33441	0.94855	0.23473	2.46325	2.07029	2.32739	4.27081	5.04208	3.16542	4.7694	1.49431
2.55509	1.64195	1.44665	1.49005	1.03436	0.86076	2.46278	1.9106	2.32697	4.23589	5.01444	3.14133	4.73288	1.49185
2.55458	0.55283	0.84739	0.61686	0.42476	0.36073	2.4623	2.03601	2.32654	4.19177	4.96861	3.10715	4.71154	1.44803
2.55407	0.70204	0.76735	0.96327	0.83265	0.57143	2.46183	2.06592	2.32612	4.28304	5.05452	3.17573	4.77482	1.50644
2.55356	1.35323	1.39303	1.61194	0.83582	1.11443	2.46135	2.0296	2.3257	4.2694	5.04612	3.16148	4.79245	1.50554
2.55305	0.94072	0.8634	0.83247	0.36856	0.35309	2.46088	1.97805	2.32527	4.21981	4.97259	3.11852	4.74516	1.46416
2.55254	1.63958	1.89399	1.83039	1.21555	0.66431	2.4604	2.07117	2.32485	4.27861	5.03718	3.17708	4.82308	1.49657
2.55202	1.36683	1.62814	1.88945	0.98492	0.96482	2.45993	2.02637	2.32443	4.25107	5.03155	3.15945	4.79113	1.53648
2.55151	0.8675	0.4925	1.1975	0.2225	0.2375	2.45945	2.05196	2.324	4.27619	5.0157	3.17277	4.7831	1.46869
2.551	1.1791	0.95522	1.01493	0.31343	0.37313	2.45898	2.1005	2.32358	4.33736	5.0353	3.18184	4.81304	1.49784
2.55049	1.2845	1.26405	1.24361	0.52811	0.56899	2.45851	2.07431	2.32316	4.35199	5.10216	3.21698	4.87679	1.4255
2.54998	0.60573	0.76432	0.44714	0.53965	0.56608	2.45803	2.06755	2.32274	4.22512	4.91969	3.09414	4.65522	1.4576
2.54947	1.27744	1.27744	1.09451	0.94817	0.65549	2.45756	2.04096	2.32232	4.26087	5.01874	3.15556	4.74186	1.46491
2.54897	2.05059	1.28162	1.48398	0.45194	0.85666	2.45709	2.01731	2.32189	4.22495	4.95582	3.12301	4.69333	1.46867
2.54846	1.01985	0.69008	1.16641	0.52519	0.81832	2.45661	2.02416	2.32147	4.26174	4.97657	3.14104	4.75832	1.46697
2.54795	1.05648	0.5515	0.9103	0.65781	0.5515	2.45614	2.00571	2.32105	4.25579	4.97635	3.14088	4.75108	1.44078
2.54744	1.11695	1.19579	0.95926	0.34428	0.1866	2.45567	2.05182	2.32063	4.31174	5.01989	3.17988	4.8258	1.48224
2.54693	0.82261	1.3124	1.57614	0.72841	0.65306	2.4552	1.97924	2.32021	4.28268	4.97256	3.13873	4.77714	1.46633
2.54642	0.92667	0.75333	1.02	0.35333	0.62	2.45473	1.94877	2.31979	4.29847	5.01042	3.17376	4.7971	1.45425
2.54591	0.8481	0.72152	0.64557	0.27848	0.32911	2.45425	2.04255	2.31937	4.28878	4.98436	3.15605	4.76764	1.45764
2.54541	1.02166	0.99108	0.92994	0.59363	0.82293	2.45378	2.0477	2.31895	4.26608	4.96876	3.13943	4.75779	1.44898
2.5449	0.97143	0.60114	0.86171	0.62857	0.20343	2.45331	2.04209	2.31852	4.36583	5.07663	3.22218	4.85344	1.48739
2.54439	0.89783	0.67492	0.83591	0.40248	0.29102	2.45284	1.98074	2.3181	4.26492	4.92171	3.12691	4.73134	1.43747
2.54388	1.47175	1.25099	1.25099	0.79369	0.52562	2.45237	1.97069	2.31768	4.3064	4.95868	3.16002	4.77676	1.44425
2.54338	1.18052	1.10926	1.12352	0.35392	0.5677	2.4519	2.02343	2.31726	4.31234	4.99479	3.17962	4.78437	1.44745
2.54287	0.46821	0.71098	0.6185	0.31792	-0.00578	2.45143	1.99977	2.31684	4.32146	4.98686	3.18679	4.79835	1.44909
2.54236	1.34426	1.34426	0.98361	0.63934	0.88525	2.45096	2.03295	2.31642	4.35258	5.03003	3.18821	4.81652	1.45819
2.54186	0.78932	0.96736	0.84866	0.4095	0.35015	2.45048	2.02046	2.316	4.28819	4.97369	3.16699	4.78165	1.43608
2.54135	0.972	1.03919	0.95857	0.4748	0.66293	2.45001	1.99073	2.31558	4.36366	5.03076	3.21601	4.83906	1.48034
2.54084	1.34689	1.51914	0.97368	0.67225	0.51435	2.44954	2.02243	2.31517	4.32912	4.9214	3.17098	4.79961	1.4751
2.54034	0.53918	0.8652	0.73981	0.46395	0.40125	2.44908	2.07037	2.31475	4.28286	4.9074	3.14365	4.74114	1.42535
2.53983	0.58618	0.30691	0.69964	0.08	0.23709	2.44861	2.05425	2.31433	4.31612	4.96945	3.16697	4.80219	1.43316
2.53933	1.59631	1.15303	1.01055	0.37731	0.83641	2.44814	2.0781	2.31391	4.33042	4.95766	3.16446	4.81213	1.45461
2.53882	0.85714	0.84444	1.07302	0.59048	0.47619	2.44767	2.02606	2.31349	4.29067	4.90374	3.14566	4.74846	1.43335
2.53832	1.86127	1.47977	1.23699	0.95954	0.69942	2.4472	1.99183	2.31307	4.28609	4.90369	3.14861	4.7393	1.40689
2.53781	1.13755	1.37546	1.28625	0.63197	0.86989	2.44673	2.02148	2.31265	4.32851	4.94082	3.19812	4.7945	1.41524
2.53731	0.88192	0.83764	0.82657	0.43911	0.52768	2.44626	1.92413	2.31223	4.34563	4.98312	3.20276	4.84252	1.448
2.5368	1.11745	1.26796	1.17218	0.81642	0.48803	2.44579	1.99659	2.31182	4.35088	4.96112	3.18528	4.85184	1.41668
2.5363	0.84873	0.89746	0.82437	0.50761	0.41015	2.44532	1.93586	2.3114	4.31889	4.92567	3.15883	4.79143	1.41451
2.53579	0.74535	0.89033	0.82342	0.32156	0.33271	2.44485	1.95902	2.31098	4.30067	4.93296	3.16986	4.8011	1.44179
2.53529	0.68431	0.99055	0.8431	0.3327	0.26465	2.44439	2.03675	2.31056	4.3272	4.93217	3.15119	4.81822	1.42917
2.53479	0.81116	0.59907	1.11256	0.73302	0.52093	2.44392	2.01054	2.31015	4.34267	4.90281	3.15337	4.81307	1.36952
2.53428	0.81967	0.97268	0.59016	0.12022	0.68852	2.44345	1.94706	2.30973	4.32486	4.92736	3.17379	4.82248	1.43241
2.53378	0.80702	1.01754	0.78363	0.46784	0.33918	2.44298	1.96862	2.30931	4.34207	4.91324	3.17589	4.81742	1.42797
2.53328	0.88975	0.55667	0.76022	0.2421	0.40864	2.44252	1.97058	2.30889	4.26503	4.82093	3.1359	4.73019	1.38523
2.53277	1.32647	1.28939	1.04222	0.52317	0.68383	2.44205	2.00148	2.30848	4.30761	4.87163	3.15488	4.76637	1.38529
2.53227	0.96289	1.00977	0.8457	0.55273	0.55273	2.44158	1.94292	2.30806	4.34495	4.89395	3.18307	4.82326	1.38513
2.53177	0.63454	0.58117	0.45663	0.36768	0.39437	2.44112	1.94729	2.30764	4.26715	4.80038	3.12862	4.74282	1.34991
2.53127	1.10145	0.88116	1.05507	0.48696	0.96232	2.44065	2.016	2.30723	4.27714	4.83703	3.15442	4.76199	1.35457
2.53076	0.67661	0.48823	0.7237	0.35636	0.30926	2.44018	2.02781	2.30681	4.26674	4.8212	3.13203	4.76857	1.36292
2.53026	1.02527	0.98195	1.01444	0.63538	0.50542	2.43972	1.97446	2.3064	4.29728	4.81726	3.12196	4.75473	1.3449
2.52976	1.2814	1.23953	1.23953	0.73721	1.07209	2.43925	2.04537	2.30598	4.34811	4.88051	3.18796	4.82923	1.3785
2.52926	0.59011	0.60837	0.62662	0.23422	0.25247	2.43879	1.9633	2.30556	4.32118	4.83271	3.1666	4.80858	1.37688
2.52876	0.99748	1.00756	0.96725	0.52393	0.77582	2.43832	1.97984	2.30515	4.31447	4.82699	3.16997	4.8083	1.36852
2.52826	0.99322	0.9322	0.88136	0.30169	0.38305	2.43785	1.91005	2.30473	4.27376	4.77296	3.13505	4.76639	1.37871
2.52776	0.8	0.8098	0.74122	0.45714	0.57469	2.43739	1.96336	2.30432	4.28152	4.7888	3.15054	4.75211	1.35646
2.52726	1.00917	1.13028	1.06422	0.49174	0.63486	2.43692	2.00601	2.3039	4.32685	4.83449	3.16736	4.77898	1.35103
2.52676	1.18967	1.18967	0.96326	0.79642	0.49851	2.43646	1.98086	2.30349	4.34009	4.85212	3.19846	4.81526	1.38943
2.52626	1.04996	0.89316	0.91161	0.34896	0.31207	2.43599	1.83932	2.30307	4.27234	4.76317	3.12877	4.73467	1.33876
2.52576	0.57367	0.74448	0.56512	0.39431	0.32598	2.43553	1.89118	2.30266	4.29839	4.77149	3.15803	4.75422	1.3337
2.52526	1.10026	0.96425	1.01657	0.55623	0.69224	2.43507	1.87968	2.30224	4.31153	4.80051	3.15462	4.76501	1.32707
2.52476	0.83602	0.77452	0.76574	0.5022	0.51977	2.4346	1.92446	2.30183	4.30308	4.79785	3.16564	4.79767	1.35937
2.52426	1.19712	1.07212	0.78365	0.38942	0.72596	2.43414	1.92293	2.30141	4.30248	4.76009	3.14683	4.76132	1.33956
2.52376	0.89695	0.9662	1.00577	0.25392	0.56059	2.43367	1.97891	2.301	4.32671	4.77206	3.16235	4.8007	1.34525
2.52326	0.98639	0.77502	0.86149	0.32346	0.48679	2.43321	1.89927	2.30059	4.32945	4.78518	3.17987	4.81993	1.36633
2.52276	0.6902	0.5951	0.5951	0.13689	0.24063	2.43275	1.87394	2.30017	4.28882	4.76921	3.15945	4.78205	1.30871
2.52226	0.75987	0.63144	0.5592	0.17391	0.43077	2.43228	1.89653	2.29976	4.27457	4.72103	3.14384	4.77504	1.34937
2.52176	0.85106	0.8693	0.89666	0.44985	0.44073	2.43182	1.87483	2.29934	4.36122	4.78869	3.20746	4.84039	1.35369
2.52126	0.89276	0.90111	0.65877	0.42479	0.56685	2.43136	1.91246	2.29893	4.29381	4.71241	3.15365	4.77409	1.33951
2.52077	0.88906	0.91604	0.70015	0.44828	0.52024	2.43089	1.9356	2.29852	4.2972	4.73733	3.17199	4.7924	1.31178
2.52027	0.9586	1.17834	1.05414	0.56688	0.71975	2.43043	1.89372	2.29811	4.29664	4.71494	3.15941	4.78061	1.33332
2.51977	0.70087	0.71686	0.71686	0.38108	0.57295	2.42997	1.95232	2.29769	4.30726	4.74387	3.17759	4.78003	1.31902
2.51927	0.79505	0.68776	0.77029	0.19257	0.51444	2.42951	1.93388	2.29728	4.28037	4.6838	3.15035	4.78007	1.311
2.51878	0.96059	0.88922	0.96059	0.42528	0.62156	2.42904	1.9317	2.29687	4.30398	4.7344	3.18041	4.81811	1.29878
2.51828	0.66009	0.71191	0.71931	0.33436	0.36397	2.42858	1.93493	2.29645	4.29131	4.70171	3.17789	4.7959	1.28695
2.51778	1.08754	0.95401	0.9362	0.28635	0.62463	2.42812	1.91813	2.29604	4.30775	4.72429	3.19419	4.82483	1.32851
2.51729	0.52787	0.47541	0.47541	0.21311	0.28525	2.42766	1.95156	2.29563	4.33306	4.7215	3.21051	4.84795	1.29014
2.51679	0.62078	0.75325	0.80779	0.54286	0.52727	2.4272	1.99625	2.29522	4.32948	4.71869	3.19954	4.84879	1.31021
2.51629	0.77126	0.76407	0.62036	0.28263	0.48383	2.42674	1.95641	2.29481	4.32859	4.69718	3.20835	4.8274	1.31499
2.5158	1.24507	1.30428	1.05757	0.58388	0.65296	2.42628	1.92808	2.29439	4.31196	4.66139	3.19172	4.81281	1.30119
2.5153	1.01222	1.02085	0.8138	0.52912	0.70165	2.42582	1.97572	2.29398	4.308	4.68739	3.20134	4.83147	1.30078
2.51481	1.04718	0.95947	0.87176	0.4412	0.75216	2.42535	1.9398	2.29357	4.2932	4.66224	3.19299	4.81414	1.27677
2.51431	0.8264	0.66231	0.6195	0.24851	0.55529	2.42489	1.89393	2.29316	4.30181	4.66042	3.19824	4.80867	1.28621
2.51382	1.27742	1.1914	0.96774	0.46022	0.70968	2.42443	1.93172	2.29275	4.28358	4.65561	3.17789	4.81929	1.27375
2.51332	0.7801	0.82432	0.81695	0.38943	0.7801	2.42397	1.93267	2.29234	4.31151	4.65121	3.20143	4.82793	1.2734
2.51283	1.06505	0.93638	0.91065	0.49893	0.63617	2.42351	1.92686	2.29193	4.30459	4.65998	3.19682	4.83189	1.25527
2.51233	0.80697	0.75274	0.81472	0.39638	0.65978	2.42305	1.913	2.29152	4.32511	4.67488	3.22174	4.87837	1.2725
2.51184	0.87209	1.01163	0.8876	0.37597	0.77907	2.42259	1.91248	2.29111	4.32119	4.67827	3.22842	4.87198	1.26101
2.51134	1.26695	0.97881	1.06356	0.32627	0.69068	2.42214	1.96075	2.2907	4.34707	4.68746	3.23922	4.89655	1.2659
2.51085	0.95212	0.93594	0.92785	0.46662	0.56372	2.42168	1.88617	2.29029	4.32188	4.67889	3.23698	4.88668	1.27531
2.51036	0.66447	0.65132	0.65789	0.22368	0.38158	2.42122	1.83554	2.28988	4.32992	4.64578	3.23356	4.89049	1.28084
2.50986	0.93122	0.83245	0.77601	0.35979	0.59965	2.42076	1.86243	2.28947	4.29949	4.63133	3.20584	4.85716	1.253
2.50937	1.16961	1.21031	0.96608	0.54274	0.74627	2.4203	1.86624	2.28906	4.32011	4.63486	3.23775	4.88273	1.26825
2.50888	0.83186	0.90013	0.84703	0.33123	0.68015	2.41984	1.86487	2.28865	4.29814	4.61141	3.19891	4.86521	1.24969
2.50838	0.79339	0.68099	0.71405	0.40331	0.5686	2.41938	1.88118	2.28824	4.30584	4.6127	3.22044	4.86038	1.26148
2.50789	1.08896	1.32174	0.97659	0.62341	0.72776	2.41893	1.86161	2.28783	4.31445	4.62488	3.24183	4.87756	1.23805
2.5074	1.12177	1.02334	0.94006	0.62208	0.69779	2.41847	1.86606	2.28742	4.34589	4.63109	3.25582	4.89172	1.24389
2.5069	0.82683	0.88188	0.77867	0.34518	0.54472	2.41801	1.8674	2.28701	4.28142	4.59684	3.21043	4.87	1.21493
2.50641	0.90496	0.99592	0.78601	0.3242	0.54111	2.41755	1.86236	2.2866	4.30314	4.58758	3.21024	4.85383	1.23619
2.50592	0.85405	0.79247	0.92246	0.58723	0.51197	2.41709	1.83689	2.28619	4.37635	4.6767	3.27739	4.97477	1.26292
2.50543	0.88707	0.99239	0.89409	0.43768	0.78877	2.41664	1.85924	2.28578	4.35005	4.64334	3.27545	4.95367	1.23538
2.50494	0.92163	0.75862	0.77743	0.25078	0.42633	2.41618	1.80066	2.28538	4.33447	4.63553	3.26931	4.93476	1.22779
2.50445	0.70047	0.68341	0.60948	0.30806	0.51848	2.41572	1.84567	2.28497	4.31957	4.6081	3.26402	4.92867	1.21529
2.50395	0.8224	0.7712	0.5856	0.2848	0.5536	2.41527	1.9179	2.28456	4.34163	4.61434	3.2718	4.95216	1.22649
2.50346	0.95296	0.86191	0.74052	0.28528	0.64947	2.41481	1.89106	2.28415	4.32325	4.61667	3.279	4.93091	1.22562
2.50297	1.03577	0.89708	0.83104	0.41497	0.54045	2.41435	1.92361	2.28374	4.32361	4.59119	3.27407	4.92465	1.20125
2.50248	1.04107	1.00777	1.02109	0.43507	0.57492	2.4139	1.91014	2.28334	4.32501	4.5993	3.27804	4.93194	1.22172
2.50199	0.94135	0.86917	0.89323	0.44211	0.63459	2.41344	1.94213	2.28293	4.31077	4.54569	3.26901	4.91771	1.17929
2.5015	0.96036	0.91959	0.89241	0.40997	0.59343	2.41299	1.85827	2.28252	4.34568	4.5826	3.2858	4.94689	1.21498
2.50101	1.04039	0.75606	0.68498	0.3748	0.65267	2.41253	1.90375	2.28211	4.31285	4.57763	3.28295	4.94801	1.19588
2.50052	0.83245	0.64124	0.76292	0.20666	0.65282	2.41207	1.91969	2.28171	4.34588	4.58466	3.2924	4.97217	1.20778
2.50003	0.74745	0.82077	0.88187	0.2831	0.63136	2.41162	1.91305	2.2813	4.34333	4.60621	3.30873	5.00633	1.20769
2.49954	0.74605	0.84091	0.78162	0.3666	0.63933	2.41116	1.94013	2.28089	4.33983	4.58946	3.31073	5.01465	1.22094
2.49905	0.78551	0.75652	0.84348	0.50725	0.42029	2.41071	1.9	2.28049	4.38391	4.63254	3.33729	5.05798	1.23086
2.49856	0.98442	0.8972	0.84112	0.34268	0.51713	2.41025	1.92871	2.28008	4.36935	4.60335	3.32072	5.03059	1.22311
2.49807	1.23649	1.16676	1.1319	0.49739	0.92969	2.4098	1.89541	2.27967	4.34541	4.6012	3.33331	5.02997	1.18831
2.49759	0.79531	0.87152	0.75427	0.32633	0.63703	2.40935	1.95285	2.27927	4.31107	4.54515	3.29628	4.97335	1.17562
2.4971	1.04252	1.08031	0.97323	0.48819	0.67087	2.40889	1.91024	2.27886	4.36941	4.58419	3.34089	5.0346	1.19402
2.49661	1.03034	1.03696	0.88472	0.41478	0.69939	2.40844	1.8811	2.27846	4.3577	4.57689	3.34953	5.03612	1.18255
2.49612	1.05507	1.0983	0.95008	0.66598	0.86979	2.40798	1.87457	2.27805	4.34897	4.57257	3.343	5.02623	1.19485
2.49563	1.10046	1.04538	0.87404	0.28659	0.7639	2.40753	1.89335	2.27764	4.3824	4.60085	3.37763	5.07918	1.20063
2.49515	0.88089	1.05119	0.92955	0.38824	0.81399	2.40708	1.86768	2.27724	4.34221	4.56948	3.3544	5.04462	1.16071
2.49466	0.94535	0.90399	0.95126	0.46677	0.73264	2.40662	1.88382	2.27683	4.37745	4.59143	3.38075	5.08069	1.16498
2.49417	0.97199	0.91597	0.88796	0.30532	0.70868	2.40617	1.91343	2.27643	4.36957	4.58892	3.37993	5.09346	1.17731
2.49368	1.02352	0.94287	0.88526	0.45319	0.69515	2.40572	1.85924	2.27602	4.37197	4.59004	3.38451	5.11358	1.17664
2.4932	1.00346	0.92635	0.90855	0.28571	0.7306	2.40526	1.85853	2.27562	4.37595	4.60494	3.39603	5.12816	1.16785
2.49271	1.22942	1.18332	1.11087	0.53787	1.11087	2.40481	1.90061	2.27521	4.38312	4.57452	3.39046	5.10997	1.17079
2.49222	1.03525	1.09899	1.20328	0.479	0.7803	2.40436	1.85559	2.27481	4.3714	4.58154	3.40169	5.11719	1.14737
2.49174	1.06475	1.07626	1.06475	0.44317	0.87482	2.40391	1.91931	2.2744	4.35799	4.55842	3.40478	5.12057	1.15075
2.49125	1.10121	0.96086	0.77193	0.34008	0.83671	2.40345	1.86801	2.274	4.40252	4.61536	3.4429	5.16677	1.15854
2.49076	1.09109	1.0151	1.04433	0.31953	0.76961	2.403	1.8809	2.2736	4.39502	4.57731	3.41866	5.14565	1.14379
2.49028	0.81524	0.88354	0.88354	0.43695	0.5683	2.40255	1.90239	2.27319	4.35371	4.57171	3.4049	5.11611	1.13792
2.48979	0.9939	1.0723	0.84233	0.35105	0.75871	2.4021	1.9456	2.27279	4.3668	4.56758	3.41491	5.15937	1.16931
2.48931	1.17526	1.11635	1.19882	0.49779	0.83358	2.40165	1.91847	2.27238	4.38337	4.58509	3.43288	5.17813	1.15294
2.48882	0.9798	1.06061	0.90909	0.28788	0.69192	2.4012	1.8997	2.27198	4.3986	4.61328	3.47147	5.22119	1.15589
2.48834	1.19407	1.18329	1.10243	0.45553	0.95687	2.40074	1.88481	2.27158	4.40072	4.6042	3.46561	5.2143	1.1471
2.48785	1.19678	0.99811	1.02081	0.44749	0.89026	2.40029	1.88151	2.27117	4.42531	4.61923	3.48211	5.25236	1.15307
2.48737	1.33582	1.06679	1.17889	0.57917	0.7305	2.39984	1.91875	2.27077	4.4003	4.5788	3.46191	5.22925	1.14613
2.48688	1.15755	1.19648	1.13531	0.56256	1.01854	2.39939	1.91238	2.27037	4.41954	4.61693	3.48406	5.25481	1.13792
2.4864	1.17387	1.14568	1.25282	0.45207	0.73402	2.39894	1.91282	2.26997	4.42953	4.62076	3.5096	5.28311	1.15498
2.48592	1.02236	1.12038	1.03267	0.35168	0.86758	2.39849	1.9396	2.26956	4.41238	4.6046	3.49621	5.27263	1.14659
2.48543	1.26154	1.21538	1.18654	0.59808	0.97885	2.39804	1.91356	2.26916	4.40459	4.59838	3.5005	5.27192	1.11432
2.48495	1.00915	1.07404	0.92429	0.42013	0.83444	2.39759	1.89106	2.26876	4.40672	4.57234	3.50027	5.25539	1.12028
2.48446	1.19694	1.08337	1.07256	0.52636	0.86165	2.39714	1.88021	2.26836	4.43739	4.62725	3.52967	5.31464	1.13685
2.48398	1.25633	1.09107	1.26699	0.48867	0.95247	2.39669	1.84583	2.26795	4.41117	4.60592	3.50442	5.29958	1.10299
2.4835	1.17687	1.45909	1.52964	0.52425	1.04753	2.39624	1.79963	2.26755	4.42622	4.62105	3.53515	5.3344	1.14162
2.48302	1.24241	1.22657	1.18434	0.5297	0.86758	2.39579	1.79136	2.26715	4.42535	4.60393	3.54213	5.33382	1.10707
2.48253	1.13266	1.15381	1.32834	0.54561	1.00044	2.39534	1.7936	2.26675	4.43083	4.62837	3.53621	5.33507	1.1305
2.48205	1.03979	1.11765	1.06055	0.56228	0.83737	2.3949	1.7999	2.26635	4.46154	4.63637	3.5755	5.37625	1.13335
2.48157	1.25279	1.26272	1.18329	0.32933	0.87547	2.39445	1.77617	2.26595	4.46533	4.63742	3.58033	5.39574	1.11779
2.48109	1	1.06265	1.04337	0.35422	0.8506	2.394	1.74746	2.26555	4.47518	4.64688	3.59417	5.42363	1.12385
2.4806	1.29744	1.26514	1.16824	0.61373	1.16824	2.39355	1.79336	2.26514	4.47786	4.63904	3.59429	5.41219	1.11457
2.48012	1.15761	1.07039	1.14384	0.50115	0.86381	2.3931	1.82639	2.26474	4.47102	4.64971	3.6112	5.44237	1.09966
2.47964	1.33054	1.27013	1.14933	0.34899	1.00336	2.39265	1.80291	2.26434	4.4614	4.62871	3.61477	5.41684	1.10003
2.47916	1.09802	1.04366	1.26606	0.46046	0.98435	2.39221	1.79549	2.26394	4.46367	4.62583	3.61388	5.42114	1.10883
2.47868	1.11187	1.08447	1.18037	0.38584	0.8653	2.39176	1.82354	2.26354	4.49148	4.66162	3.64289	5.45853	1.10087
2.4782	1.318	1.30239	1.35965	0.4538	1.06291	2.39131	1.86726	2.26314	4.46248	4.62848	3.63674	5.43652	1.10181
2.47772	1.42065	1.55476	1.43138	0.7072	1.11489	2.39086	1.90418	2.26274	4.50842	4.66624	3.67504	5.49429	1.09834
2.47724	1.31015	1.25614	1.46236	0.45581	1.01064	2.39042	1.93324	2.26234	4.48269	4.661	3.66316	5.50131	1.09092
2.47676	1.15981	1.14557	1.13133	0.44304	0.91772	2.38997	1.94775	2.26194	4.49431	4.66094	3.67605	5.51846	1.06126
2.47627	1.09607	1.06916	1.16785	0.44561	0.89421	2.38952	1.98773	2.26154	4.51374	4.68236	3.69847	5.55045	1.09898
2.47579	1.40174	1.35705	1.20314	0.52793	1.15846	2.38908	1.9186	2.26114	4.50393	4.68612	3.69783	5.5666	1.08339
2.47531	1.33498	1.33993	1.33004	0.43511	1.07293	2.38863	1.90906	2.26074	4.51248	4.69485	3.72489	5.58956	1.08234
2.47484	1.27886	1.2979	1.17414	0.56486	1.07894	2.38818	1.93487	2.26034	4.5114	4.70101	3.72562	5.59892	1.0758
2.47436	1.18698	1.17335	1.19152	0.50568	1.00984	2.38774	1.91709	2.25994	4.51062	4.68409	3.72872	5.59724	1.07964
2.47388	1.22467	1.26237	1.36135	0.60251	1.06441	2.38729	1.88703	2.25954	4.51975	4.69081	3.73934	5.60737	1.06271
2.4734	1.63405	1.60127	1.60674	0.62358	1.54119	2.38685	1.90699	2.25915	4.51443	4.68328	3.74958	5.61396	1.07035
2.47292	1.26862	1.35892	1.21445	0.54628	1.06998	2.3864	1.91929	2.25875	4.51694	4.67407	3.75547	5.59713	1.06681
2.47244	1.35885	1.34975	1.44979	0.49488	1.1906	2.38595	1.93605	2.25835	4.51629	4.69002	3.76459	5.63937	1.0659
2.47196	1.55007	1.69017	1.47463	0.66098	1.35608	2.38551	1.93409	2.25795	4.52762	4.69024	3.78234	5.65588	1.03857
2.47148	1.19143	1.23502	1.26117	0.3458	1.04758	2.38506	1.9524	2.25755	4.5341	4.711	3.79454	5.67609	1.06262
2.471	1.4	1.33284	1.33731	0.50896	1.13582	2.38462	1.95099	2.25715	4.52706	4.71469	3.80711	5.69488	1.06302
2.47053	1.56691	1.4504	1.56691	0.65006	1.3187	2.38417	1.95807	2.25676	4.51874	4.70018	3.80386	5.6865	1.0463
2.47005	1.6069	1.53333	1.46897	0.48046	1.23448	2.38373	1.92843	2.25636	4.55429	4.73719	3.84567	5.75167	1.06242
2.46957	1.36913	1.40492	1.35123	0.4698	1.13199	2.38328	1.96951	2.25596	4.5505	4.74019	3.83959	5.77244	1.05715
2.46909	1.16809	1.28298	1.22766	0.44894	1.12128	2.38284	1.9778	2.25556	4.5533	4.73983	3.85552	5.78309	1.04761
2.46862	1.50552	1.48659	1.48659	0.55915	1.3683	2.3824	1.95403	2.25516	4.56147	4.74514	3.86981	5.79973	1.04847
2.46814	1.46062	1.50211	1.58509	0.57549	1.25317	2.38195	1.95467	2.25477	4.55522	4.73137	3.87273	5.78689	1.04316
2.46766	1.26936	1.28127	1.28921	0.42753	0.97948	2.38151	1.97706	2.25437	4.54521	4.72626	3.87317	5.79609	1.03766
2.46719	1.27369	1.4413	1.30961	0.52345	1.07017	2.38107	1.9717	2.25397	4.54268	4.7388	3.89181	5.80856	1.03651
2.46671	1.49364	1.42428	1.65549	0.70751	1.29942	2.38062	2.00264	2.25358	4.53161	4.71109	3.87846	5.79758	1.02099
2.46623	1.67291	1.71286	1.6779	0.87391	1.5181	2.38018	1.95281	2.25318	4.51473	4.70883	3.87417	5.78514	1.0301
2.46576	1.67113	1.65164	1.65164	0.66748	1.49574	2.37974	1.98784	2.25278	4.53605	4.71694	3.88575	5.81686	1.01824
2.46528	1.37427	1.46148	1.45276	0.5327	1.17805	2.37929	1.96125	2.25239	4.54376	4.74578	3.91632	5.85269	1.02707
2.46481	1.42732	1.47978	1.61093	0.67978	1.19126	2.37885	2.0104	2.25199	4.54769	4.73732	3.91729	5.86231	1.00687
2.46433	1.57875	1.63224	1.68574	0.54012	1.50297	2.37841	1.95484	2.25159	4.54477	4.75349	3.9323	5.89618	1.02047
2.46386	1.54427	1.69084	1.70916	0.67405	1.28779	2.37796	1.98389	2.2512	4.5768	4.79373	3.96558	5.94663	1.02292
2.46338	1.3628	1.49024	1.41624	0.5776	1.34635	2.37752	1.97489	2.2508	4.57965	4.7844	3.97034	5.94672	1.0082
2.46291	1.78712	1.79637	1.77324	0.58851	1.63903	2.37708	1.9897	2.25041	4.57597	4.77958	3.98389	5.9672	1.01505
2.46243	1.73138	1.59142	1.65914	0.75621	1.51467	2.37664	1.99809	2.25001	4.59058	4.81202	4.01227	5.99487	1.02814
2.46196	1.59648	1.57113	1.62183	0.54859	1.44859	2.3762	1.97522	2.24962	4.57789	4.7932	4.01674	6.00373	1.00165
2.46148	1.44714	1.49	1.55	0.73143	1.47286	2.37576	2.00341	2.24922	4.58344	4.78168	4.01982	5.99901	1.01933
2.46101	1.41564	1.51029	1.54733	0.65432	1.52675	2.37531	1.95207	2.24883	4.56479	4.78489	4.0198	6.00645	0.97352
2.46053	1.86152	1.51533	1.76199	0.66282	1.6538	2.37487	1.96213	2.24843	4.57412	4.78534	4.03868	6.01549	0.9852
2.46006	1.7397	1.6697	1.61283	0.57601	1.73095	2.37443	2.00284	2.24804	4.59014	4.80567	4.06542	6.0511	1.00305
2.45959	1.59373	1.45364	1.65777	0.54503	1.5537	2.37399	2.008	2.24764	4.56105	4.78406	4.05107	6.02771	0.97847
2.45911	1.61277	1.57489	1.70958	0.57734	1.52438	2.37355	1.99442	2.24725	4.59096	4.8009	4.06887	6.07065	0.97036
2.45864	1.68443	1.70126	1.73072	0.65778	1.54979	2.37311	1.97168	2.24685	4.59354	4.82926	4.10814	6.11723	0.98434
2.45817	1.56244	1.6024	1.6024	0.62338	1.52647	2.37267	2.01444	2.24646	4.60653	4.85163	4.11907	6.13459	0.98457
2.45769	1.59704	1.58899	1.6051	0.6501	1.44795	2.37223	2.02613	2.24606	4.61788	4.8669	4.14368	6.18683	0.98932
2.45722	1.59078	1.41514	1.57957	0.57801	1.3105	2.37179	2.00393	2.24567	4.6141	4.85075	4.13747	6.17147	0.97682
2.45675	1.58392	1.68844	1.66432	0.66734	1.42714	2.37135	2.02519	2.24528	4.61391	4.85798	4.15989	6.21508	0.982
2.45628	1.81333	2	2.01333	0.63111	1.81778	2.37091	1.9915	2.24488	4.61708	4.84354	4.17716	6.2029	0.96549
2.4558	1.91361	1.69146	1.93418	0.53548	1.73672	2.37047	2.02431	2.24449	4.60308	4.85206	4.18216	6.20631	0.96829
2.45533	1.80749	1.72727	1.6992	0.62433	1.62701	2.37003	2.01694	2.24409	4.61999	4.85261	4.26057	6.23286	0.95912
2.45486	1.46166	1.62931	1.59205	0.63831	1.38715	2.36959	2.07012	2.2437	4.60862	4.85438	4.19546	6.23216	0.96424
2.45439	1.63499	1.70036	1.56961	0.66525	1.46792	2.36915	2.05504	2.24331	4.58618	4.83568	4.18716	6.22385	0.95193
2.45392	1.6522	1.68568	1.67452	0.74458	1.50341	2.36871	2.07457	2.24291	4.60061	4.87313	4.21666	6.26369	0.95673
2.45345	1.4272	1.49858	1.47139	0.55354	1.4238	2.36827	2.06	2.24252	4.60159	4.87638	4.24525	6.283	0.94698
2.45297	1.72653	1.60255	1.701	0.55971	1.69006	2.36784	2.0504	2.24213	4.61215	4.89242	4.26208	6.31542	0.93914
2.4525	1.59452	1.72237	1.6968	0.49132	1.52877	2.3674	2.02457	2.24174	4.6169	4.89931	4.25922	6.33372	0.93259
2.45203	1.85544	1.8593	1.82846	0.68358	1.72824	2.36696	2.04959	2.24134	4.67431	4.94981	4.32062	6.41272	0.94885
2.45156	1.68251	1.68251	1.69686	0.70673	1.6861	2.36652	2.07203	2.24095	4.63974	4.93744	4.30789	6.41539	0.95422
2.45109	1.91366	1.78506	1.8218	0.6681	1.68218	2.36608	2.06433	2.24056	4.66654	4.96081	4.33978	6.45087	0.94966
2.45062	1.83937	1.82047	1.96409	0.79622	1.89228	2.36565	2.08708	2.24017	4.6607	4.97504	4.35466	6.48061	0.93571
2.45015	1.82178	1.8495	1.91683	0.68119	1.86931	2.36521	2.07171	2.23978	4.6489	4.94523	4.36135	6.4745	0.93895
2.44968	1.81177	1.75082	1.93367	0.60353	1.80102	2.36477	2.06652	2.23938	4.6241	4.92868	4.36102	6.44778	0.92053
2.44921	1.78571	1.64747	1.79954	0.65899	1.64055	2.36433	2.11006	2.23899	4.64351	4.94898	4.37481	6.4909	0.92723
2.44874	1.83675	1.68578	1.75249	0.67466	1.72089	2.3639	2.03619	2.2386	4.65421	4.96663	4.40764	6.51529	0.93111
2.44827	1.7937	1.75209	1.92892	0.67033	1.61341	2.36346	2.03688	2.23821	4.63205	4.93709	4.38878	6.48556	0.90492
2.4478	1.69614	1.62387	1.69943	0.72379	1.77498	2.36302	2.07451	2.23782	4.64543	4.95231	4.41003	6.52151	0.91249
2.44734	1.86771	1.86075	1.8503	0.67015	1.89904	2.36259	2.0561	2.23743	4.65669	4.97858	4.43561	6.5621	0.90519
2.44687	1.93934	1.77643	1.82149	0.88215	1.81456	2.36215	2.08117	2.23704	4.66459	4.99219	4.46266	6.60006	0.92076
2.4464	1.56433	1.52764	1.72025	0.62268	1.56739	2.36171	2.08247	2.23665	4.65079	4.98094	4.45488	6.60636	0.89954
2.44593	1.54337	1.44848	1.58784	0.50556	1.50482	2.36128	2.09977	2.23625	4.68441	5.0363	4.49747	6.6827	0.9003
2.44546	1.69358	1.76738	1.76738	0.67647	1.83797	2.36084	2.06891	2.23586	4.67683	5.04334	4.5136	6.67378	0.9039
2.44499	1.66865	1.74012	1.74662	0.77531	1.87006	2.3604	2.07535	2.23547	4.68603	5.05923	4.53539	6.71334	0.89837
2.44453	1.94628	1.67767	1.94964	0.71069	1.93956	2.35997	2.11435	2.23508	4.67522	5.02183	4.52342	6.70574	0.89202
2.44406	1.79092	1.79417	1.94327	0.67909	1.99838	2.35953	2.1193	2.23469	4.69055	5.05727	4.5566	6.74569	0.90376
2.44359	1.68857	1.68255	1.75476	0.61434	1.68857	2.3591	2.09511	2.2343	4.69762	5.06175	4.56709	6.78119	0.90194
2.44312	1.71768	1.88898	1.87312	0.62014	1.93021	2.35866	2.10668	2.23391	4.68448	5.06636	4.57433	6.76889	0.893
2.44266	1.85915	1.69953	1.83725	0.69797	1.86541	2.35823	2.0668	2.23352	4.65797	5.02422	4.56002	6.73581	0.88413
2.44219	1.79606	1.7194	1.75926	0.72272	1.86353	2.35779	2.11067	2.23313	4.69803	5.07901	4.61508	6.79759	0.89714
2.44172	2.00959	1.86897	2.0032	0.90067	2.03835	2.35736	2.06897	2.23275	4.68786	5.07487	4.61072	6.81051	0.87653
2.44126	2.02677	1.92283	2.04252	0.61575	2.03622	2.35692	2.08986	2.23236	4.70194	5.09064	4.63312	6.83483	0.88452
2.44079	1.68249	1.69673	1.74514	0.66588	1.84765	2.35649	2.0622	2.23197	4.68794	5.08683	4.64738	6.86253	0.86955
2.44033	2.05258	1.98885	1.91556	0.87998	2.1163	2.35606	2.08606	2.23158	4.69461	5.11391	4.67223	6.90372	0.85749
2.43986	1.70784	1.72494	1.7734	0.65891	1.93302	2.35562	2.09031	2.23119	4.71249	5.1345	4.70294	6.94445	0.87372
2.43939	1.78179	1.80229	1.87259	0.74494	1.98682	2.35519	2.10327	2.2308	4.72997	5.16121	4.74252	6.99141	0.88567
2.43893	1.83471	1.75573	1.85227	0.71429	1.902	2.35475	2.10955	2.23041	4.70855	5.16138	4.73857	6.99825	0.86268
2.43846	1.93915	1.91244	2.04601	0.73708	2.05788	2.35432	2.11328	2.23002	4.74543	5.18301	4.78123	7.04638	0.85289
2.438	1.64459	1.61745	1.72598	0.65159	1.92946	2.35389	2.12348	2.22963	4.69857	5.14415	4.75081	6.99823	0.85893
2.43753	1.78172	1.75716	1.89905	0.71214	1.9045	2.35345	2.11561	2.22925	4.69899	5.13876	4.7539	7.0136	0.85311
2.43707	1.72165	1.72434	1.84805	0.83416	1.90991	2.35302	2.1148	2.22886	4.69061	5.14062	4.77675	7.01938	0.83319
2.4366	1.66182	1.74234	1.8658	0.65802	1.96511	2.35259	2.12078	2.22847	4.69174	5.17533	4.80747	7.06289	0.83962
2.43614	1.78245	1.71262	1.7744	0.68666	1.97851	2.35216	2.12254	2.22808	4.71014	5.18828	4.81858	7.09655	0.83528
2.43567	1.86388	1.68943	1.87974	0.60573	2.02247	2.35172	2.14417	2.2277	4.71626	5.19816	4.83755	7.13216	0.83082
2.43521	1.73885	1.74141	1.77982	0.71218	1.91807	2.35129	2.14034	2.22731	4.73184	5.22732	4.87547	7.16648	0.8406
2.43475	1.92673	1.7429	1.87345	0.68517	2.06261	2.35086	2.15134	2.22692	4.74015	5.24633	4.90629	7.21523	0.83612
2.43428	1.77908	1.7841	1.83682	0.74226	2.00251	2.35043	2.15635	2.22653	4.7376	5.25179	4.89514	7.21785	0.845
2.43382	1.94383	2.0535	2.00268	0.78288	2.23807	2.35	2.12763	2.22615	4.76759	5.27917	4.94263	7.27533	0.85042
2.43336	1.76947	1.72664	1.85009	0.63573	2.02142	2.34956	2.16129	2.22576	4.76307	5.2885	4.95659	7.31124	0.83153
2.43289	1.88215	1.81626	1.96072	0.77466	2.11278	2.34913	2.15442	2.22537	4.75952	5.29408	4.98324	7.33386	0.82459
2.43243	1.84174	1.84429	1.90555	0.76707	2.10466	2.3487	2.16505	2.22499	4.76106	5.30079	4.98301	7.32763	0.82506
2.43197	1.90704	1.83268	1.93183	0.8114	2.1698	2.34827	2.16183	2.2246	4.74528	5.29145	4.99229	7.33884	0.81841
2.4315	1.66726	1.6767	1.87493	0.71858	1.84661	2.34784	2.13795	2.22421	4.73534	5.29192	4.98887	7.335	0.8261
2.43104	2.03974	1.97564	2.15513	0.72692	2.33718	2.34741	2.17734	2.22383	4.75669	5.30593	5.03181	7.3922	0.81513
2.43058	1.70865	1.69954	1.81335	0.66161	2.05235	2.34698	2.17336	2.22344	4.74788	5.3044	5.03161	7.39049	0.8125
2.43012	1.90511	1.70811	2.00601	0.70871	2.16697	2.34655	2.14131	2.22306	4.74631	5.3101	5.04988	7.40273	0.80077
2.42965	1.82192	1.78002	1.96857	0.67197	2.15713	2.34612	2.16561	2.22267	4.74847	5.33348	5.07579	7.43737	0.796
2.42919	1.75629	1.83985	1.99072	0.73037	2.19033	2.34569	2.16252	2.22228	4.77283	5.3686	5.09625	7.49235	0.80327
2.42873	1.86296	1.81271	2.03198	0.74381	2.21013	2.34526	2.16125	2.2219	4.78141	5.39146	5.12723	7.53443	0.81263
2.42827	1.89211	1.87293	2.04076	0.75085	2.33327	2.34483	2.13894	2.22151	4.7646	5.37786	5.12523	7.53688	0.78448
2.42781	1.8659	1.79943	1.94842	0.66934	2.15244	2.3444	2.15641	2.22113	4.78852	5.40644	5.16329	7.59496	0.79148
2.42735	1.85014	1.77007	2.1041	0.77255	2.27798	2.34397	2.18432	2.22074	4.80262	5.43561	5.19094	7.63243	0.79396
2.42689	1.78534	1.66117	1.86321	0.72466	2.01684	2.34354	2.19931	2.22036	4.80493	5.44664	5.22254	7.65765	0.78685
2.42643	1.83637	1.74101	1.92956	0.75709	2.23081	2.34311	2.17705	2.21997	4.79896	5.45051	5.23615	7.67093	0.80027
2.42597	2.0458	2.01229	2.08602	0.86613	2.38317	2.34268	2.19253	2.21959	4.80065	5.4431	5.24053	7.67427	0.79863
2.42551	1.84427	1.7952	1.98293	0.78613	2.22187	2.34225	2.20716	2.2192	4.78244	5.44501	5.24247	7.66738	0.77668
2.42504	1.91501	1.75971	1.99056	0.6894	2.30325	2.34182	2.19045	2.21882	4.77864	5.43288	5.25204	7.67166	0.77509
2.42459	2.04073	1.93284	2.10459	0.7967	2.40624	2.34139	2.2386	2.21843	4.80049	5.47237	5.28563	7.74334	0.77016
2.42413	1.86646	1.90011	2.05152	0.77918	2.29127	2.34096	2.20479	2.21805	4.77651	5.45949	5.27044	7.73893	0.76585
2.42367	1.78596	1.75822	1.92667	0.84261	2.19026	2.34054	2.19525	2.21767	4.80534	5.50591	5.32069	7.81047	0.76425
2.42321	1.81079	1.71912	1.90832	0.77113	2.22822	2.34011	2.20639	2.21728	4.8187	5.51669	5.34332	7.85006	0.76196
2.42275	1.855	1.78054	1.87459	0.70673	2.29589	2.33968	2.25081	2.2169	4.8229	5.52874	5.36879	7.8786	0.75604
2.42229	1.88511	1.81974	1.97227	0.78178	2.27534	2.33925	2.21655	2.21652	4.82482	5.54255	5.37714	7.88266	0.74464
2.42183	1.76945	1.71566	1.97695	0.75889	2.29971	2.33882	2.22417	2.21613	4.82204	5.55356	5.40387	7.91854	0.75229
2.42137	1.77269	1.78785	1.97727	0.74601	2.24057	2.3384	2.25358	2.21575	4.84324	5.59069	5.45166	7.9746	0.75261
2.42091	1.83619	1.77254	1.99532	0.78222	2.27988	2.33797	2.23446	2.21537	4.86684	5.6218	5.4682	8.02576	0.76303
2.42045	1.90124	1.83928	2	0.75488	2.4996	2.33754	2.2388	2.21498	4.85476	5.60287	5.47646	8.03269	0.74427
2.41999	1.88029	1.85748	2.06271	0.78575	2.41615	2.33711	2.25933	2.2146	4.84806	5.60728	5.49333	8.04633	0.75082
2.41954	1.80316	1.74176	2.00722	0.73409	2.34673	2.33669	2.2569	2.21422	4.84856	5.60096	5.49738	8.05903	0.75248
2.41908	1.87148	1.8677	2.06804	0.80359	2.48386	2.33626	2.2606	2.21383	4.86162	5.62973	5.53434	8.09431	0.71855
2.41862	1.75642	1.73851	2.01075	0.89313	2.39403	2.33583	2.28213	2.21345	4.83783	5.62417	5.53918	8.10198	0.72437
2.41816	1.88818	1.84818	2.02273	0.86091	2.44091	2.33541	2.25874	2.21307	4.86039	5.66557	5.57501	8.14059	0.72104
2.41771	1.94332	1.89212	2.04205	0.86089	2.47722	2.33498	2.25895	2.21269	4.85712	5.66934	5.58399	8.17003	0.72967
2.41725	1.89607	1.73048	1.99295	0.86905	2.43511	2.33456	2.30151	2.2123	4.86942	5.69061	5.61498	8.19336	0.71643
2.41679	1.73189	1.79184	1.91341	0.81765	2.37302	2.33413	2.28452	2.21192	4.89447	5.72127	5.64239	8.2724	0.71886
2.41634	1.8334	1.78532	2.01202	0.81322	2.48433	2.3337	2.29005	2.21154	4.87844	5.70876	5.64885	8.25829	0.7166
2.41588	1.83685	1.86064	2.03399	0.73049	2.45376	2.33328	2.32063	2.21116	4.93131	5.79053	5.73163	8.38477	0.74293
2.41542	1.98244	1.96489	2.09832	0.92904	2.62677	2.33285	2.28596	2.21078	4.9291	5.80059	5.75364	8.4036	0.73021
2.41497	1.93823	1.90651	2.01169	0.84808	2.48915	2.33243	2.28259	2.2104	4.93963	5.82782	5.78041	8.44473	0.7189
2.41451	1.89869	1.84314	2.00817	0.77941	2.48039	2.332	2.29396	2.21001	4.92944	5.81037	5.77547	8.44436	0.72081
2.41405	1.81213	1.79933	1.94004	0.81759	2.45969	2.33158	2.28818	2.20963	4.94945	5.8433	5.82122	8.48462	0.7237
2.4136	1.91044	1.84306	2.04191	0.84388	2.53985	2.33115	2.30483	2.20925	4.94807	5.84162	5.83629	8.49802	0.7156
2.41314	1.80343	1.85061	2.02044	0.8662	2.50636	2.33073	2.3222	2.20887	4.91995	5.82104	5.81641	8.47731	0.70821
2.41269	1.97662	1.86052	2.06692	0.87853	2.65708	2.3303	2.33745	2.20849	4.94754	5.84544	5.85739	8.54031	0.71155
2.41223	1.94871	1.92948	2.07213	0.88767	2.60906	2.32988	2.27914	2.20811	4.92856	5.85066	5.8545	8.52098	0.69789
2.41178	1.89245	1.86128	2.05611	0.85128	2.57982	2.32946	2.33581	2.20773	4.96128	5.89897	5.9064	8.61078	0.69527
2.41132	1.94685	1.92341	2.11411	0.88081	2.60492	2.32903	2.32679	2.20735	4.9604	5.90895	5.90952	8.62186	0.69072
2.41087	1.85948	1.78513	2.04833	0.829	2.51227	2.32861	2.35656	2.20697	5.00217	5.94869	5.96115	8.72125	0.69652
2.41041	1.97592	1.89014	2.10233	0.85478	2.64409	2.32818	2.34416	2.20659	4.99209	5.96032	5.98343	8.71012	0.69667
2.40996	1.81731	1.89655	1.98606	0.90022	2.62142	2.32776	2.34436	2.20621	5.00977	5.98945	6.02935	8.78359	0.70318
2.4095	1.8397	1.76427	1.94415	0.76185	2.51427	2.32734	2.3564	2.20583	5.01717	6.01862	6.03615	8.80678	0.70029
2.40905	1.88972	1.83061	2.06992	0.83301	2.64224	2.32691	2.34854	2.20545	5.02316	6.01651	6.07296	8.83702	0.69252
2.4086	1.90813	1.82694	2.02065	0.84131	2.59893	2.32649	2.38581	2.20507	5.02109	6.03601	6.07828	8.858	0.6843
2.40814	1.83968	1.79526	1.9882	0.84025	2.59618	2.32607	2.36026	2.20469	5.02986	6.04664	6.11671	8.88957	0.6923
2.40769	1.91471	1.86996	2.03915	0.83803	2.60685	2.32564	2.37604	2.20431	5.02357	6.03817	6.10764	8.88409	0.68204
2.40724	1.89052	1.8628	2.08315	0.86084	2.71094	2.32522	2.38079	2.20393	5.0326	6.04082	6.13025	8.89118	0.67741
2.40678	1.86846	1.83998	2.05289	0.86631	2.59939	2.3248	2.36789	2.20355	5.02648	6.06483	6.15958	8.93749	0.66891
2.40633	1.89401	1.82063	2.11007	0.92515	2.70524	2.32438	2.39997	2.20317	5.04901	6.10476	6.19265	8.99281	0.68272
2.40588	1.82479	1.76264	2.00463	0.83702	2.68298	2.32396	2.40825	2.20279	5.03047	6.07242	6.19112	8.96147	0.67049
2.40543	1.80757	1.82066	1.99476	0.87422	2.71866	2.32353	2.35406	2.20242	5.04567	6.11836	6.22937	9.01991	0.668
2.40497	1.84762	1.80093	2.05641	0.86848	2.78267	2.32311	2.41956	2.20204	5.07156	6.15165	6.25621	9.08235	0.6626
2.40452	1.75601	1.77888	1.98221	0.79911	2.66843	2.32269	2.41472	2.20166	5.08643	6.19386	6.30269	9.15296	0.6544
2.40407	1.88449	1.80707	2.10535	0.90205	2.69558	2.32227	2.40797	2.20128	5.10653	6.22328	6.33908	9.20626	0.66612
2.40362	1.80395	1.76486	1.92121	0.82064	2.65167	2.32185	2.43916	2.2009	5.11477	6.25582	6.35972	9.26014	0.65991
2.40316	1.89292	1.82655	2.10457	0.90357	2.73075	2.32143	2.4045	2.20052	5.10501	6.2302	6.37373	9.24884	0.6594
2.40271	1.85528	1.77293	1.95338	0.82834	2.71511	2.321	2.43133	2.20015	5.12916	6.27617	6.39696	9.29791	0.66181
2.40226	1.84965	1.81283	2.11599	0.91807	2.74931	2.32058	2.44007	2.19977	5.13002	6.26623	6.42608	9.3039	0.66401
2.40181	1.88639	1.77279	2.08943	0.93041	2.8303	2.32016	2.42738	2.19939	5.14543	6.3	6.45871	9.35441	0.6755
2.40136	1.79487	1.77371	1.97943	0.8944	2.70239	2.31974	2.43811	2.19901	5.15047	6.29485	6.47516	9.36736	0.6563
2.40091	1.84298	1.76243	1.98774	0.91604	2.77109	2.31932	2.47239	2.19864	5.15549	6.32365	6.50019	9.38679	0.64791
2.40046	1.8403	1.83094	2.0778	0.9184	2.85581	2.3189	2.46349	2.19826	5.16476	6.32612	6.52438	9.42874	0.64734
2.40001	1.8739	1.7762	2.04658	0.85373	2.82136	2.31848	2.49368	2.19788	5.15468	6.32992	6.52554	9.42892	0.64564
2.39956	1.82126	1.80651	2.0278	0.87138	2.81653	2.31806	2.46192	2.19751	5.18889	6.37916	6.61011	9.5043	0.63426
2.39911	1.74844	1.79326	2.01401	0.945	2.83313	2.31764	2.48901	2.19713	5.19523	6.39415	6.62089	9.51413	0.64507
2.39866	1.8475	1.861	2.09736	0.93247	2.87507	2.31722	2.50024	2.19675	5.20104	6.41535	6.64704	9.56265	0.64655
2.39821	1.82816	1.8204	2.05876	0.90466	2.90355	2.3168	2.4964	2.19638	5.24324	6.46738	6.70225	9.65207	0.6413
2.39776	1.76492	1.72004	2.05236	0.91434	2.76082	2.31638	2.49887	2.196	5.23437	6.47904	6.71847	9.66541	0.63329
2.39731	1.78516	1.72348	1.99681	0.87796	2.77745	2.31596	2.52901	2.19562	5.24789	6.52281	6.76108	9.74067	0.6479
2.39686	1.86819	1.76424	1.99786	0.89945	2.82836	2.31555	2.53676	2.19525	5.25484	6.53445	6.76915	9.77841	0.63512
2.39641	1.80129	1.80338	2.00837	0.9437	2.8304	2.31513	2.53174	2.19487	5.22649	6.52597	6.75658	9.76951	0.63069
2.39596	1.7889	1.77438	2.04201	0.98703	2.85944	2.31471	2.52988	2.19449	5.26547	6.56759	6.80664	9.81993	0.62545
2.39551	1.78093	1.76392	1.97699	0.93665	2.80227	2.31429	2.52247	2.19412	5.26552	6.56984	6.82977	9.84822	0.63102
2.39506	1.87428	1.81887	2.05593	0.95579	2.9693	2.31387	2.52001	2.19374	5.19824	6.49289	6.7618	9.70951	0.60805
2.39461	1.8717	1.8625	2.13035	1.01295	2.98398	2.31345	2.5564	2.19337	5.23163	6.53382	6.80777	9.80738	0.62107
2.39417	1.848	1.85712	2.10032	1.0049	3.00321	2.31303	2.57969	2.19299	5.25644	6.58371	6.85697	9.8791	0.61434
2.39372	1.73602	1.70069	2.01098	0.89872	2.82345	2.31262	2.55426	2.19262	5.29851	6.6324	6.90941	9.94748	0.61084
2.39327	1.81006	1.85052	2.07252	1.01875	2.98915	2.3122	2.56711	2.19224	5.28327	6.62842	6.91235	9.93743	0.60869
2.39282	1.80141	1.73979	2.03555	0.97859	2.93041	2.31178	2.55957	2.19187	5.29927	6.65148	6.94634	9.98274	0.6151
2.39237	1.7641	1.73496	2.06109	0.96898	2.89192	2.31136	2.55856	2.19149	5.29504	6.66119	6.95645	10.0043	0.60237
2.39193	1.81082	1.73993	2.00322	0.92888	2.8603	2.31095	2.60116	2.19112	5.32688	6.71225	7.00253	10.0905	0.60158
2.39148	1.75658	1.69768	2.08605	0.92553	2.92722	2.31053	2.58026	2.19074	5.34633	6.74622	7.04559	10.1209	0.60869
2.39103	1.75758	1.70687	1.95241	0.93024	2.90162	2.31011	2.59453	2.19037	5.35284	6.76737	7.06706	10.1677	0.60108
2.39059	1.80372	1.79287	2.0407	1.02043	2.97505	2.3097	2.59	2.18999	5.34803	6.75176	7.08729	10.1654	0.59372
2.39014	1.80738	1.76487	2.01461	0.94657	2.99764	2.30928	2.60422	2.18962	5.36192	6.77413	7.11004	10.2158	0.59769
2.38969	1.78185	1.765	2.02838	1.0201	3.0269	2.30886	2.61179	2.18925	5.37408	6.79269	7.14535	10.2375	0.59117
2.38925	1.79173	1.78648	2.05163	1.00066	3.02297	2.30845	2.63703	2.18887	5.36486	6.8091	7.14671	10.2645	0.58554
2.3888	1.81012	1.87003	2.12292	1.04883	3.11594	2.30803	2.63814	2.1885	5.37047	6.81635	7.16984	10.2609	0.58717
2.38835	1.78956	1.79894	2.04686	1.01001	3.02577	2.30761	2.63696	2.18813	5.37445	6.81098	7.18043	10.2547	0.58739
2.38791	1.77408	1.77576	2.04569	1.00873	2.96612	2.3072	2.63639	2.18775	5.3967	6.86332	7.23181	10.3504	0.59344
2.38746	1.85451	1.78454	2.08405	1.05411	3.07132	2.30678	2.64248	2.18738	5.40587	6.89586	7.27025	10.3777	0.5851
2.38702	1.6867	1.78279	1.97335	1.01406	2.97059	2.30637	2.65754	2.18701	5.40461	6.87755	7.25118	10.3835	0.57607
2.38657	1.70496	1.7717	2.03296	1.04653	3.05195	2.30595	2.65919	2.18663	5.44539	6.94287	7.30527	10.4767	0.58757
2.38613	1.79044	1.77601	2.0605	1.02431	3.01095	2.30554	2.70953	2.18626	5.45869	6.96643	7.35091	10.52	0.57697
2.38568	1.79365	1.79286	2.06163	1.0597	3.07866	2.30512	2.70578	2.18589	5.48138	6.99786	7.38856	10.5599	0.57403
2.38524	1.85201	1.80996	2.11807	1.07487	3.18876	2.3047	2.69045	2.18551	5.48146	7.0015	7.39404	10.591	0.57101
2.38479	1.85453	1.82378	2.08239	1.08344	3.05848	2.30429	2.68976	2.18514	5.49709	7.03193	7.43255	10.6166	0.57464
2.38435	1.79926	1.8016	2.08247	1.08111	3.09473	2.30388	2.71919	2.18477	5.49316	7.0431	7.45586	10.6292	0.57247
2.3839	1.78209	1.766	2.06549	1.07972	3.12019	2.30346	2.68554	2.1844	5.48883	7.03933	7.46615	10.6468	0.57231
2.38346	1.79263	1.76524	2.08181	1.1085	3.1449	2.30305	2.70979	2.18402	5.50136	7.07765	7.50237	10.6867	0.56276
2.38301	1.76487	1.78145	2.09646	1.12655	3.10708	2.30263	2.71117	2.18365	5.50582	7.08482	7.5214	10.6953	0.56376
2.38257	1.79192	1.80087	2.09024	1.14605	3.0926	2.30222	2.72514	2.18328	5.49527	7.0819	7.52543	10.7247	0.55849
2.38213	1.74327	1.71855	2.00509	1.05455	3.07418	2.3018	2.73322	2.18291	5.53004	7.11496	7.56069	10.7487	0.55814
2.38168	1.73218	1.74434	2.06544	1.09714	3.13886	2.30139	2.75771	2.18254	5.53279	7.15356	7.59609	10.7987	0.54497
2.38124	1.74335	1.77131	2.08531	1.10747	3.14272	2.30098	2.75123	2.18216	5.55257	7.16666	7.61137	10.8327	0.53739
2.3808	1.80415	1.7898	2.09541	1.12118	3.22317	2.30056	2.7677	2.18179	5.59961	7.23513	7.68825	10.9263	0.56023
2.38035	1.7237	1.75875	2.06461	1.09411	3.15677	2.30015	2.77762	2.18142	5.6086	7.24638	7.69764	10.9474	0.55987
2.37991	1.7271	1.7026	2.05785	1.07923	3.12766	2.29974	2.77759	2.18105	5.63188	7.2847	7.74248	11.0124	0.5606
2.37947	1.72015	1.73033	2.0363	1.09735	3.10142	2.29932	2.78482	2.18068	5.64694	7.29291	7.76427	11.0406	0.5513
2.37903	1.70535	1.71535	1.99667	1.09672	3.18527	2.29891	2.80115	2.18031	5.65614	7.33307	7.81264	11.0879	0.55576
2.37858	1.76759	1.75346	2.06155	1.12787	3.16475	2.2985	2.82894	2.17994	5.65176	7.32786	7.821	11.096	0.55255
2.37814	1.83907	1.85081	2.163	1.18292	3.32405	2.29809	2.87102	2.17957	5.65267	7.32624	7.82816	11.0958	0.54588
2.3777	1.71244	1.78277	2.09038	1.1452	3.17358	2.29767	2.94404	2.1792	5.68485	7.37495	7.88755	11.1547	0.54267
2.37726	1.68745	1.69254	2.0634	1.14327	3.13583	2.29726	2.8515	2.17883	5.65683	7.35583	7.86355	11.119	0.53791
2.37682	1.73369	1.72476	2.06283	1.12008	3.19311	2.29685	2.84312	2.17846	5.66137	7.36523	7.89401	11.159	0.53393
2.37637	1.73409	1.75609	2.05846	1.10608	3.19943	2.29644	2.85342	2.17809	5.66836	7.38436	7.91884	11.19	0.52672
2.37593	1.75018	1.75774	2.08222	1.151	3.24782	2.29602	2.86435	2.17772	5.68806	7.427	7.94368	11.2315	0.53143
2.37549	1.7342	1.74849	2.09315	1.161	3.21969	2.29561	2.88552	2.17735	5.70163	7.44071	7.97347	11.253	0.51998
2.37505	1.78403	1.8314	2.11562	1.22433	3.32977	2.2952	2.90554	2.17698	5.74355	7.50378	8.03926	11.3368	0.53261
2.37461	1.73037	1.73888	2.12798	1.21846	3.28615	2.29479	2.92624	2.17661	5.7506	7.5241	8.06617	11.3893	0.52457
2.37417	1.77792	1.77367	2.11514	1.23716	3.30177	2.29438	2.91709	2.17624	5.7718	7.54271	8.09776	11.4166	0.53496
2.37373	1.70396	1.75735	2.07049	1.18326	3.29844	2.29397	2.92395	2.17587	5.77397	7.57455	8.13116	11.4569	0.52379
2.37329	1.73553	1.76877	2.15939	1.22262	3.32769	2.29356	2.93902	2.1755	5.8279	7.6218	8.18113	11.5409	0.52874
2.37285	1.65749	1.7245	2.02005	1.15403	3.18906	2.29315	2.94412	2.17513	5.79061	7.59237	8.16723	11.4905	0.52607
2.37241	1.74552	1.81588	2.16477	1.20782	3.34454	2.29274	2.95605	2.17476	5.80113	7.60877	8.18331	11.501	0.52234
2.37197	1.77415	1.78635	2.1196	1.26963	3.35507	2.29233	2.95293	2.17439	5.82179	7.63397	8.20712	11.5265	0.51115
2.37153	1.72922	1.75725	2.07793	1.22691	3.26868	2.29191	2.95598	2.17402	5.82555	7.64462	8.23361	11.5667	0.51465
2.37109	1.77376	1.76755	2.09123	1.29134	3.395	2.2915	2.96749	2.17366	5.81367	7.63599	8.22768	11.5357	0.50824
2.37065	1.76004	1.7534	2.14918	1.26131	3.34757	2.29109	2.98199	2.17329	5.86286	7.70096	8.30891	11.6567	0.51045
2.37021	1.73698	1.73206	2.08658	1.25847	3.33585	2.29068	3.02305	2.17292	5.85239	7.71339	8.31118	11.6453	0.50813
2.36977	1.70713	1.75099	2.08586	1.22837	3.27981	2.29028	3.02255	2.17255	5.86922	7.73277	8.32312	11.6639	0.49782
2.36933	1.72126	1.73853	2.13303	1.26147	3.38451	2.28987	2.99952	2.17218	5.89306	7.7675	8.35995	11.7155	0.49551
2.36889	1.71377	1.7434	2.09523	1.263	3.36184	2.28946	3.01606	2.17181	5.88997	7.78417	8.37896	11.743	0.50063
2.36846	1.71329	1.72009	2.08965	1.29198	3.32012	2.28905	3.02758	2.17145	5.93794	7.83145	8.44306	11.8299	0.50695
2.36802	1.74436	1.77872	2.15203	1.27733	3.41305	2.28864	3.05587	2.17108	5.96215	7.87899	8.49039	11.89	0.50052
2.36758	1.7085	1.78664	2.14035	1.29309	3.33927	2.28823	3.04711	2.17071	5.94824	7.85617	8.47911	11.8667	0.50319
2.36714	1.71887	1.7887	2.14711	1.31682	3.44262	2.28782	3.05236	2.17034	5.96591	7.88055	8.50243	11.8829	0.49689
2.3667	1.72242	1.75	2.1151	1.31169	3.41148	2.28741	3.07816	2.16998	5.99865	7.92765	8.5672	11.9705	0.5016
2.36627	1.70409	1.74612	2.14659	1.30905	3.39747	2.287	3.0903	2.16961	5.98966	7.93371	8.56906	11.9626	0.48977
2.36583	1.73456	1.77835	2.14883	1.33899	3.4428	2.28659	3.11913	2.16924	5.99962	7.94722	8.59158	11.9816	0.4857
2.36539	1.72505	1.76076	2.16341	1.34491	3.43346	2.28619	3.13454	2.16887	6.03654	7.9874	8.63875	12.0499	0.49105
2.36495	1.75664	1.80571	2.17123	1.35874	3.49006	2.28578	3.13409	2.16851	5.99845	7.95346	8.60889	11.9744	0.47106
2.36452	1.72379	1.75184	2.12693	1.34348	3.42429	2.28537	3.13743	2.16814	6.04411	8.01765	8.67407	12.0882	0.47941
2.36408	1.70114	1.75526	2.15548	1.36359	3.4435	2.28496	3.16347	2.16778	6.04556	8.0359	8.68737	12.0861	0.47322
2.36364	1.77512	1.82214	2.18403	1.41418	3.51336	2.28455	3.18147	2.16741	6.03939	8.02278	8.68937	12.0939	0.47351
2.36321	1.69201	1.74847	2.11245	1.37118	3.40499	2.28415	3.19829	2.16704	6.06755	8.05835	8.73761	12.135	0.48596
2.36277	1.71935	1.75116	2.13612	1.38666	3.42234	2.28374	3.19161	2.16668	6.11289	8.13452	8.77865	12.2064	0.47719
2.36233	1.72608	1.76416	2.13774	1.38654	3.44171	2.28333	3.21103	2.16631	6.12148	8.14817	8.81437	12.2385	0.47811
2.3619	1.74647	1.74737	2.16663	1.428	3.4804	2.28293	3.20797	2.16594	6.12528	8.1519	8.81755	12.2567	0.47267
2.36146	1.69111	1.72758	2.12522	1.39892	3.46007	2.28252	3.22574	2.16558	6.16565	8.21828	8.89164	12.3392	0.48097
2.36103	1.73678	1.73853	2.15557	1.45496	3.49551	2.28211	3.23568	2.16521	6.17305	8.21013	8.90012	12.3276	0.47084
2.36059	1.71567	1.7768	2.14529	1.435	3.45265	2.28171	3.24498	2.16485	6.17606	8.23267	8.92526	12.3793	0.47576
2.36016	1.73775	1.78465	2.20288	1.44258	3.58622	2.2813	3.27584	2.16448	6.18062	8.2363	8.9258	12.3467	0.45908
2.35972	1.72708	1.78162	2.19537	1.46801	3.58575	2.28089	3.27966	2.16412	6.18043	8.25544	8.9593	12.3578	0.46206
2.35929	1.75175	1.7735	2.23119	1.47066	3.57353	2.28049	3.28429	2.16375	6.1899	8.26761	8.98305	12.3772	0.46528
2.35885	1.69124	1.71879	2.16075	1.44416	3.5331	2.28008	3.31318	2.16339	6.20889	8.28637	8.99564	12.4202	0.4577
2.35842	1.7279	1.75815	2.15558	1.47521	3.54942	2.27967	3.32123	2.16302	6.22771	8.31144	9.02465	12.4442	0.45054
2.35798	1.73527	1.79655	2.20141	1.49586	3.5455	2.27927	3.30879	2.16266	6.23626	8.34857	9.05229	12.4823	0.45215
2.35755	1.71929	1.80036	2.20936	1.51257	3.57661	2.27886	3.33855	2.16229	6.25898	8.37941	9.09512	12.5152	0.45142
2.35711	1.72288	1.75226	2.19375	1.50134	3.56784	2.27846	3.35653	2.16193	6.2823	8.40399	9.11772	12.5562	0.45025
2.35668	1.69099	1.72764	2.14329	1.4664	3.53685	2.27805	3.36771	2.16156	6.30427	8.44056	9.15062	12.5828	0.44372
2.35625	1.72242	1.78147	2.21931	1.53244	3.62296	2.27765	3.38351	2.1612	6.35524	8.49702	9.21258	12.6865	0.45977
2.35581	1.70224	1.75923	2.20099	1.49302	3.55192	2.27724	3.3635	2.16083	6.35037	8.51326	9.23922	12.68	0.4529
2.35538	1.68377	1.73397	2.1385	1.47667	3.54248	2.27684	3.39224	2.16047	6.37113	8.53482	9.26316	12.6942	0.44821
2.35494	1.71495	1.76756	2.21027	1.51051	3.58686	2.27643	3.41606	2.16011	6.36531	8.52898	9.26949	12.6904	0.44101
2.35451	1.72028	1.78675	2.23715	1.55633	3.6126	2.27603	3.41697	2.15974	6.38745	8.55131	9.28979	12.7194	0.4373
2.35408	1.70673	1.75414	2.21719	1.53768	3.59789	2.27562	3.45579	2.15938	6.41113	8.59489	9.34278	12.7684	0.44961
2.35365	1.69543	1.74799	2.25019	1.57316	3.59439	2.27522	3.47477	2.15902	6.3874	8.56382	9.32702	12.7215	0.44876
2.35321	1.7237	1.76402	2.2169	1.56458	3.58708	2.27482	3.48312	2.15865	6.40277	8.58399	9.33245	12.7508	0.42998
2.35278	1.69226	1.76176	2.23537	1.61058	3.61213	2.27441	3.50664	2.15829	6.43835	8.63381	9.38756	12.7953	0.43555
2.35235	1.74756	1.77891	2.26313	1.60254	3.66092	2.27401	3.49375	2.15793	6.43939	8.65127	9.41025	12.8307	0.43309
2.35192	1.71846	1.77509	2.29174	1.6112	3.65528	2.27361	3.52939	2.15756	6.47492	8.68619	9.43883	12.8574	0.43225
2.35148	1.68592	1.71251	2.23466	1.56425	3.59015	2.2732	3.53741	2.1572	6.49279	8.7375	9.49516	12.9365	0.42447
2.35105	1.72602	1.79115	2.26605	1.62091	3.68868	2.2728	3.52921	2.15684	6.48379	8.7206	9.47081	12.8843	0.4325
2.35062	1.72527	1.81252	2.31236	1.66096	3.7137	2.2724	3.55944	2.15647	6.53668	8.7817	9.53818	12.9692	0.43012
2.35019	1.71109	1.76081	2.27312	1.59318	3.678	2.27199	3.56429	2.15611	6.52596	8.78736	9.535	12.9673	0.42151
2.34976	1.75086	1.81193	2.29679	1.68509	3.72989	2.27159	3.58572	2.15575	6.57451	8.84757	9.60303	13.0425	0.42959
2.34933	1.73879	1.80055	2.30394	1.68972	3.728	2.27119	3.60825	2.15539	6.57888	8.86928	9.62468	13.0632	0.43266
2.34889	1.73663	1.79174	2.28912	1.66765	3.7281	2.27078	3.61117	2.15503	6.62939	8.92128	9.69077	13.1316	0.4303
2.34846	1.77248	1.84332	2.34219	1.74117	3.80521	2.27038	3.63142	2.15466	6.6056	8.89675	9.66793	13.0765	0.42345
2.34803	1.74714	1.81382	2.31857	1.69464	3.73812	2.26998	3.6522	2.1543	6.6406	8.921	9.71369	13.1291	0.43191
2.3476	1.76182	1.79575	2.3211	1.68723	3.77164	2.26958	3.62023	2.15394	6.61654	8.91704	9.6973	13.1015	0.41085
2.34717	1.71525	1.76274	2.27295	1.68174	3.70243	2.26917	3.69018	2.15358	6.6557	8.9274	9.73702	13.1256	0.41231
2.34674	1.75535	1.84133	2.32907	1.74534	3.79948	2.26877	3.6866	2.15322	6.65813	8.97366	9.76162	13.1509	0.42321
2.34631	1.7395	1.78931	2.28433	1.70772	3.73242	2.26837	3.71067	2.15286	6.68502	9.00491	9.78661	13.182	0.41164
2.34588	1.78306	1.83416	2.35372	1.74267	3.79948	2.26797	3.70835	2.15249	6.70591	9.0199	9.82076	13.2163	0.40749
2.34545	1.74911	1.83223	2.37406	1.76822	3.81145	2.26757	3.74022	2.15213	6.71111	9.04978	9.83758	13.2574	0.40549
2.34502	1.73173	1.79575	2.35938	1.763	3.7817	2.26717	3.74387	2.15177	6.75178	9.10085	9.87504	13.2973	0.41745
2.34459	1.77319	1.83127	2.38311	1.78157	3.82933	2.26677	3.78847	2.15141	6.8018	9.16988	9.9479	13.3692	0.41329
2.34416	1.75913	1.84977	2.38739	1.82897	3.8249	2.26636	3.77982	2.15105	6.79209	9.14699	9.94151	13.3464	0.40595
2.34373	1.77105	1.8581	2.37099	1.83222	3.82997	2.26596	3.79954	2.15069	6.81695	9.19898	9.97482	13.3862	0.40641
2.3433	1.7566	1.84709	2.40809	1.82003	3.82804	2.26556	3.82571	2.15033	6.8383	9.22826	10.0001	13.4278	0.40713
2.34288	1.76995	1.81206	2.3435	1.81665	3.80862	2.26516	3.81139	2.14997	6.83227	9.2279	10.0044	13.4052	0.40446
2.34245	1.78192	1.84394	2.36518	1.85163	3.81421	2.26476	3.84691	2.14961	6.84758	9.23358	10.0262	13.4025	0.39606
2.34202	1.79047	1.86164	2.42275	1.85795	3.89174	2.26436	3.84675	2.14925	6.85912	9.26863	10.0674	13.4408	0.40658
2.34159	1.76682	1.85171	2.39264	1.864	3.8822	2.26396	3.86498	2.14889	6.83908	9.21215	10.0208	13.3575	0.38784
2.34116	1.76049	1.82829	2.37595	1.83868	3.85185	2.26356	3.87651	2.14853	6.84668	9.24494	10.0226	13.3759	0.38583
2.34073	1.78374	1.8774	2.40575	1.88914	3.89387	2.26316	3.91283	2.14817	6.87871	9.2925	10.0706	13.4226	0.39642
2.34031	1.75333	1.86011	2.44238	1.8966	3.88723	2.26276	3.94719	2.14781	6.88632	9.27816	10.0718	13.4228	0.39144
2.33988	1.77185	1.84711	2.40807	1.88606	3.857	2.26236	3.91885	2.14745	6.94251	9.38084	10.159	13.5406	0.39777
2.33945	1.77703	1.85835	2.44169	1.92585	3.89299	2.26196	3.93385	2.14709	6.94921	9.38169	10.1622	13.5118	0.39801
2.33902	1.79669	1.8859	2.47626	1.94421	3.9419	2.26156	3.96602	2.14673	6.98152	9.4017	10.1898	13.5362	0.38917
2.3386	1.78217	1.84448	2.46006	1.91718	3.8849	2.26116	3.97904	2.14637	7.03115	9.48499	10.2603	13.6413	0.38755
2.33817	1.7919	1.86127	2.47599	1.97049	3.90009	2.26077	3.99324	2.14601	7.05358	9.49437	10.2925	13.6493	0.39388
2.33774	1.80247	1.86214	2.45755	1.99228	3.89271	2.26037	4.00307	2.14565	7.07624	9.52129	10.3278	13.6632	0.39035
2.33731	1.798	1.85743	2.46777	1.96251	3.91213	2.25997	4.03388	2.14529	7.08457	9.54016	10.3325	13.6663	0.39041
2.33689	1.79181	1.879	2.47325	2.0015	3.96213	2.25957	4.04951	2.14494	7.1171	9.59479	10.3917	13.7253	0.39091
2.33646	1.80002	1.8929	2.50256	1.98452	3.95032	2.25917	4.05824	2.14458	7.13932	9.60005	10.4002	13.7379	0.39416
2.33604	1.80939	1.88441	2.50221	2.01115	3.95599	2.25877	4.1031	2.14422	7.16242	9.63877	10.437	13.7584	0.39907
2.33561	1.83603	1.92576	2.54845	2.05212	4.01164	2.25837	4.12329	2.14386	7.15727	9.61659	10.4367	13.7154	0.37968
2.33518	1.82429	1.8989	2.52737	2.03014	3.99113	2.25798	4.1244	2.1435	7.17274	9.65215	10.4501	13.7483	0.38459
2.33476	1.82496	1.9047	2.51771	2.03424	3.98751	2.25758	4.15386	2.14314	7.16145	9.64477	10.4512	13.7347	0.38013
2.33433	1.81811	1.91246	2.53516	2.04479	3.97524	2.25718	4.16025	2.14279	7.22415	9.711	10.5199	13.8015	0.38722
2.33391	1.82477	1.90441	2.57531	2.0729	4.00335	2.25678	4.17419	2.14243	7.24299	9.75187	10.5345	13.8322	0.3829
2.33348	1.84659	1.92712	2.57583	2.08983	4.02818	2.25639	4.18822	2.14207	7.2425	9.74221	10.5164	13.7913	0.37552
2.33306	1.85409	1.94308	2.57247	2.09897	4.0357	2.25599	4.20589	2.14171	7.28398	9.80703	10.5832	13.8727	0.37497
2.33263	1.8366	1.90342	2.54243	2.08928	3.99947	2.25559	4.25115	2.14136	7.31434	9.8293	10.6112	13.8817	0.37471
2.33221	1.8581	1.93655	2.60625	2.14213	4.04048	2.2552	4.27027	2.141	7.33708	9.84971	10.638	13.9068	0.37233
2.33178	1.84304	1.94282	2.59352	2.14731	4.03012	2.2548	4.26577	2.14064	7.38454	9.91204	10.6939	13.9568	0.38254
2.33136	1.86855	1.95313	2.62123	2.17844	4.08588	2.2544	4.30584	2.14028	7.36418	9.8928	10.6815	13.9043	0.36991
2.33093	1.83544	1.9458	2.58826	2.14986	4.05573	2.25401	4.2938	2.13993	7.41031	9.94435	10.7284	13.9586	0.36368
2.33051	1.86042	1.92717	2.60572	2.16915	4.08914	2.25361	4.33217	2.13957	7.44056	9.97696	10.7608	14.0117	0.37633
2.33008	1.83366	1.93473	2.5859	2.17752	4.05082	2.25321	4.33202	2.13921	7.41788	9.94513	10.7339	13.9518	0.37186
2.32966	1.86036	1.95517	2.63534	2.18039	4.07675	2.25282	4.32426	2.13886	7.43208	9.96371	10.7585	13.9617	0.36399
2.32924	1.85995	1.98297	2.63532	2.20113	4.0907	2.25242	4.37298	2.1385	7.47234	10.0202	10.7989	14.0102	0.37038
2.32881	1.84989	1.94877	2.64957	2.21835	4.07969	2.25202	4.40685	2.13814	7.4692	9.99624	10.7796	13.9663	0.36163
2.32839	1.87001	1.98266	2.66402	2.24369	4.09881	2.25163	4.424	2.13779	7.50512	10.0489	10.8323	14.0064	0.3683
2.32797	1.88141	2.0001	2.69327	2.25272	4.11299	2.25123	4.44932	2.13743	7.55267	10.1111	10.8816	14.0801	0.37181
2.32754	1.87043	1.98334	2.66762	2.26635	4.09046	2.25084	4.47589	2.13708	7.54158	10.0934	10.8658	14.0287	0.36125
2.32712	1.89691	1.99039	2.69483	2.29577	4.12845	2.25044	4.48646	2.13672	7.58367	10.1319	10.8965	14.0796	0.36613
2.3267	1.92063	2.02089	2.74734	2.30535	4.17884	2.25005	4.47758	2.13636	7.62266	10.1711	10.9402	14.1206	0.35866
2.32627	1.91016	2.01544	2.72155	2.32387	4.20375	2.24965	4.51401	2.13601	7.64863	10.2228	10.9636	14.1375	0.3696
2.32585	1.87739	1.98324	2.70727	2.30396	4.15277	2.24926	4.52436	2.13565	7.65065	10.2049	10.9635	14.1082	0.36403
2.32543	1.88964	1.99629	2.70884	2.33674	4.15229	2.24886	4.5528	2.1353	7.6577	10.214	10.9792	14.0848	0.3652
2.32501	1.8962	2.0105	2.72268	2.32771	4.13285	2.24847	4.54892	2.13494	7.72383	10.2902	11.0626	14.1733	0.3651
2.32458	1.91632	2.0352	2.74204	2.37863	4.18229	2.24807	4.58785	2.13459	7.69141	10.2436	11.0112	14.1112	0.36758
2.32416	1.89011	2.00617	2.71643	2.35987	4.1166	2.24768	4.59419	2.13423	7.7443	10.2956	11.0637	14.156	0.36661
2.32374	1.91535	2.0265	2.74752	2.40093	4.17184	2.24729	4.60117	2.13388	7.72465	10.2732	11.0331	14.1258	0.35951
2.32332	1.90787	2.02494	2.76238	2.37502	4.15556	2.24689	4.62519	2.13352	7.77499	10.3433	11.1	14.2031	0.36164
2.3229	1.90977	2.01894	2.75638	2.40734	4.13658	2.2465	4.66273	2.13317	7.78157	10.3327	11.1065	14.1442	0.35236
2.32248	1.92031	2.02798	2.77469	2.43578	4.18057	2.2461	4.67063	2.13281	7.81903	10.387	11.1369	14.2018	0.35754
2.32206	1.91988	2.0577	2.8069	2.45536	4.22388	2.24571	4.7272	2.13246	7.84735	10.3966	11.1367	14.1882	0.3635
2.32163	1.92592	2.01636	2.77498	2.42291	4.17157	2.24532	4.72229	2.13211	7.87334	10.4347	11.1808	14.2286	0.36302
2.32121	1.9728	2.08629	2.83281	2.46784	4.24479	2.24492	4.76133	2.13175	7.91441	10.5023	11.2182	14.2761	0.36434
2.32079	1.9304	2.07299	2.82421	2.46782	4.21451	2.24453	4.77772	2.1314	7.92762	10.4749	11.2087	14.2467	0.35512
2.32037	1.9495	2.07398	2.84555	2.48978	4.21938	2.24414	4.80094	2.13104	7.97194	10.5218	11.2461	14.2841	0.3569
2.31995	1.93294	2.05767	2.81471	2.50403	4.20564	2.24375	4.81044	2.13069	7.99971	10.5587	11.2889	14.3135	0.35416
2.31953	1.95876	2.08683	2.85215	2.52239	4.23242	2.24335	4.82112	2.13034	7.96983	10.5246	11.239	14.2208	0.35405
2.31911	1.96317	2.12265	2.87728	2.53419	4.24706	2.24296	4.86773	2.12998	8.03262	10.5829	11.3016	14.3016	0.35567
2.31869	1.9864	2.11152	2.8913	2.5872	4.2681	2.24257	4.89675	2.12963	8.05064	10.6003	11.3387	14.3124	0.35521
2.31827	1.96909	2.1075	2.88633	2.55601	4.25412	2.24218	4.87829	2.12928	8.06837	10.6173	11.3487	14.3092	0.3513
2.31785	1.96792	2.10129	2.88456	2.58422	4.26498	2.24178	4.94477	2.12892	8.11261	10.6541	11.3883	14.3467	0.36092
2.31743	1.97704	2.11729	2.93106	2.62185	4.27376	2.24139	4.94532	2.12857	8.09471	10.6382	11.37	14.2799	0.35774
2.31701	1.98202	2.11548	2.9131	2.63381	4.25364	2.241	4.94812	2.12822	8.114	10.6429	11.3695	14.2818	0.35914
2.3166	1.99371	2.14591	2.93758	2.64821	4.27712	2.24061	4.99903	2.12786	8.14434	10.6733	11.3714	14.2824	0.35568
2.31618	2.00008	2.12506	2.94488	2.65639	4.29877	2.24022	4.97615	2.12751	8.20445	10.7339	11.4511	14.348	0.36364
2.31576	2.00775	2.14547	2.94975	2.66968	4.30189	2.23982	5.03055	2.12716	8.18425	10.7075	11.4138	14.3089	0.36102
2.31534	2.02532	2.16504	2.98591	2.71127	4.31216	2.23943	5.01773	2.12681	8.24818	10.7721	11.4641	14.3629	0.36195
2.31492	2.03947	2.17275	3.00416	2.72268	4.33371	2.23904	5.04346	2.12645	8.26239	10.7852	11.4756	14.3505	0.35901
2.3145	2.01275	2.16089	2.99621	2.69227	4.31802	2.23865	5.08836	2.1261	8.31071	10.8424	11.5199	14.386	0.36842
2.31408	2.00467	2.16735	3.00538	2.7104	4.31539	2.23826	5.08485	2.12575	8.34453	10.8328	11.5204	14.3789	0.36126
2.31367	2.01315	2.16974	3.00665	2.74114	4.33158	2.23787	5.11409	2.1254	8.36044	10.8562	11.5381	14.3913	0.35941
2.31325	2.03108	2.19789	3.03716	2.77125	4.32961	2.23748	5.10241	2.12505	8.40165	10.8985	11.5993	14.4159	0.36529
2.31283	2.06432	2.21315	3.06833	2.79286	4.3567	2.23709	5.14683	2.12469	8.42133	10.9218	11.6056	14.4275	0.36606
2.31241	2.04887	2.19805	3.04863	2.81001	4.32307	2.2367	5.15069	2.12434	8.4123	10.8859	11.5734	14.356	0.36205
2.312	2.05291	2.19196	3.05143	2.82825	4.34556	2.23631	5.17946	2.12399	8.43515	10.9027	11.5899	14.3604	0.3712
2.31158	2.03948	2.20637	3.06465	2.84041	4.3392	2.23592	5.20554	2.12364	8.44997	10.9187	11.6047	14.3435	0.37185
2.31116	2.06419	2.22237	3.11374	2.85418	4.38235	2.23553	5.25081	2.12329	8.48943	10.943	11.6205	14.3543	0.3699
2.31074	2.07248	2.21207	3.11137	2.86089	4.39119	2.23514	5.2561	2.12294	8.52868	10.981	11.6603	14.3994	0.37213
2.31033	2.07243	2.24989	3.13634	2.88717	4.41552	2.23475	5.30892	2.12259	8.57081	11.0154	11.6892	14.4183	0.38218
2.30991	2.0652	2.24926	3.12707	2.92321	4.40354	2.23436	5.32476	2.12223	8.57688	11.0002	11.6781	14.3905	0.37957
2.30949	2.07674	2.25786	3.13652	2.92291	4.40919	2.23397	5.3289	2.12188	8.59984	11.0409	11.6827	14.397	0.3729
2.30908	2.0871	2.2664	3.16475	2.92851	4.41008	2.23358	5.3474	2.12153	8.64396	11.0643	11.7037	14.4107	0.37237
2.30866	2.07925	2.25035	3.15255	2.93478	4.38365	2.23319	5.38791	2.12118	8.68291	11.1065	11.7371	14.4427	0.38256
2.30825	2.09516	2.28171	3.15924	2.97954	4.43404	2.2328	5.42581	2.12083	8.7051	11.1257	11.739	14.4353	0.39314
2.30783	2.09465	2.27401	3.16764	2.97999	4.4063	2.23241	5.41282	2.12048	8.71187	11.116	11.7525	14.4028	0.39449
2.30741	2.09896	2.27705	3.18212	3.00335	4.41629	2.23202	5.44671	2.12013	8.74769	11.1283	11.7498	14.4103	0.38723
2.307	2.11283	2.29158	3.19666	3.0048	4.42665	2.23164	5.48753	2.11978	8.77398	11.1426	11.7708	14.424	0.3947
2.30658	2.10933	2.30161	3.23283	3.03759	4.43765	2.23125	5.47149	2.11943	8.81726	11.1656	11.8038	14.4196	0.40745
2.30617	2.11191	2.30389	3.21333	3.03791	4.43726	2.23086	5.49489	2.11908	8.82156	11.1686	11.7904	14.3977	0.39637
2.30575	2.11898	2.32121	3.254	3.0932	4.46366	2.23047	5.52977	2.11873	8.83514	11.1611	11.7892	14.382	0.40112
2.30534	2.14095	2.32932	3.27248	3.09144	4.4682	2.23008	5.53802	2.11838	8.86353	11.1892	11.8127	14.39	0.40525
2.30492	2.14826	2.35298	3.29382	3.13986	4.50666	2.2297	5.57162	2.11803	8.84682	11.1465	11.7644	14.304	0.40748
2.30451	2.15066	2.36182	3.29766	3.13599	4.46786	2.22931	5.5523	2.11768	8.90531	11.1976	11.8093	14.3429	0.41793
2.30409	2.15313	2.3675	3.27466	3.16173	4.48021	2.22892	5.5851	2.11733	8.91655	11.2013	11.792	14.3477	0.41832
2.30368	2.16657	2.36995	3.33732	3.20088	4.49371	2.22853	5.63165	2.11699	8.97031	11.2348	11.8206	14.3543	0.43119
2.30327	2.17243	2.35871	3.31363	3.17136	4.48555	2.22815	5.63305	2.11664	9.03356	11.2956	11.8784	14.4223	0.43858
2.30285	2.15212	2.35985	3.3161	3.19776	4.46415	2.22776	5.63034	2.11629	9.01745	11.2616	11.855	14.3519	0.43399
2.30244	2.17759	2.3768	3.35355	3.21879	4.50845	2.22737	5.70155	2.11594	9.103	11.3251	11.9032	14.3962	0.44281
2.30202	2.15746	2.37225	3.33658	3.22316	4.48693	2.22698	5.71577	2.11559	9.05041	11.2365	11.8216	14.261	0.42689
2.30161	2.17396	2.40693	3.38286	3.25423	4.51475	2.2266	5.72025	2.11524	9.10282	11.3125	11.8758	14.3442	0.44111
2.3012	2.2013	2.41752	3.43273	3.29235	4.53446	2.22621	5.77932	2.11489	9.14675	11.3164	11.8813	14.3246	0.45222
2.30078	2.20193	2.41476	3.41912	3.28338	4.53188	2.22583	5.79404	2.11454	9.14113	11.2812	11.8651	14.2711	0.4575
2.30037	2.21594	2.44142	3.45699	3.33807	4.58369	2.22544	5.78817	2.1142	9.18711	11.3222	11.8784	14.3001	0.46671
2.29996	2.23992	2.46299	3.46365	3.36241	4.5803	2.22505	5.84601	2.11385	9.21555	11.3225	11.913	14.2938	0.48891
2.29955	2.2172	2.45431	3.46301	3.37062	4.56373	2.22467	5.85202	2.1135	9.22727	11.3212	11.8832	14.2683	0.47355
2.29913	2.21617	2.45368	3.45383	3.35448	4.55133	2.22428	5.86942	2.11315	9.24016	11.3019	11.8728	14.235	0.48451
2.29872	2.22074	2.4511	3.46954	3.36213	4.50003	2.2239	5.89149	2.1128	9.27947	11.3372	11.8896	14.2491	0.48761
2.29831	2.25844	2.48006	3.50707	3.40068	4.54686	2.22351	5.91368	2.11246	9.29552	11.3357	11.8696	14.2178	0.49781
2.2979	2.24474	2.49324	3.52499	3.42637	4.56966	2.22312	5.94163	2.11211	9.27158	11.2819	11.8224	14.1614	0.50196
2.29748	2.25712	2.50632	3.5436	3.4568	4.5551	2.22274	5.96299	2.11176	9.39745	11.3914	11.9081	14.2663	0.51787
2.29707	2.26725	2.49908	3.54533	3.45625	4.57054	2.22235	6.00616	2.11141	9.37472	11.3684	11.8693	14.1964	0.51269
2.29666	2.29365	2.54567	3.58406	3.50193	4.62301	2.22197	6.03509	2.11107	9.43845	11.4066	11.8966	14.223	0.52136
2.29625	2.27113	2.51883	3.58637	3.49632	4.60327	2.22158	6.07765	2.11072	9.47354	11.4229	11.9237	14.2397	0.54063
2.29584	2.27467	2.52858	3.5929	3.50401	4.59755	2.2212	6.07918	2.11037	9.47377	11.3806	11.8943	14.1553	0.54602
2.29543	2.28848	2.55947	3.62902	3.54192	4.6129	2.22081	6.07362	2.11003	9.51239	11.3937	11.8954	14.175	0.55582
2.29502	2.29979	2.55896	3.62778	3.57201	4.63427	2.22043	6.14139	2.10968	9.49645	11.3471	11.8576	14.0858	0.56603
2.2946	2.325	2.57589	3.6692	3.602	4.65135	2.22004	6.19873	2.10933	9.5355	11.3718	11.8841	14.0982	0.56593
2.29419	2.33695	2.59713	3.67574	3.63369	4.64319	2.21966	6.18503	2.10899	9.58825	11.4009	11.9007	14.136	0.5894
2.29378	2.3222	2.59122	3.67171	3.63873	4.62682	2.21928	6.26424	2.10864	9.59101	11.3703	11.8665	14.0665	0.5904
2.29337	2.37383	2.64685	3.7374	3.71041	4.67914	2.21889	6.22519	2.10829	9.62323	11.396	11.8634	14.0779	0.60426
2.29296	2.33603	2.62253	3.72045	3.67023	4.63987	2.21851	6.26688	2.10795	9.60377	11.3438	11.8195	14.0026	0.61245
2.29255	2.35661	2.63437	3.74646	3.70382	4.64973	2.21813	6.30631	2.1076	9.66119	11.3991	11.8638	14.0355	0.61494
2.29214	2.38204	2.66484	3.77207	3.75667	4.68716	2.21774	6.31067	2.10726	9.65112	11.3409	11.7933	13.9586	0.62245
2.29173	2.37907	2.64938	3.75888	3.72214	4.65627	2.21736	6.36631	2.10691	9.72624	11.399	11.8543	14.0154	0.63537
2.29132	2.39166	2.69347	3.82556	3.79568	4.70862	2.21697	6.36154	2.10657	9.70821	11.3632	11.7909	13.9444	0.6553
2.29091	2.40611	2.69779	3.82342	3.81713	4.71216	2.21659	6.3873	2.10622	9.77841	11.4135	11.8319	13.9668	0.65333
2.2905	2.40505	2.70749	3.81451	3.81655	4.71946	2.21621	6.40551	2.10587	9.80992	11.4077	11.8369	13.9674	0.68132
2.29009	2.39864	2.69955	3.84005	3.82142	4.68702	2.21583	6.40895	2.10553	9.82853	11.4079	11.8207	13.9408	0.67749
2.28968	2.4321	2.73394	3.88459	3.86419	4.74828	2.21544	6.45513	2.10518	9.81785	11.3627	11.784	13.8883	0.68922
2.28928	2.4106	2.71005	3.86533	3.85738	4.69127	2.21506	6.46033	2.10484	9.85663	11.375	11.7978	13.8913	0.70951
2.28887	2.45842	2.74903	3.90685	3.90745	4.7221	2.21468	6.48893	2.10449	9.89601	11.3927	11.8043	13.8818	0.72159
2.28846	2.44921	2.7541	3.91159	3.93171	4.71558	2.2143	6.52795	2.10415	9.94139	11.395	11.817	13.8721	0.72305
2.28805	2.46026	2.76906	3.93731	3.94019	4.72171	2.21391	6.54745	2.1038	9.91512	11.3595	11.7701	13.8196	0.73228
2.28764	2.45262	2.78169	3.94524	3.94857	4.72506	2.21353	6.58163	2.10346	9.97374	11.3766	11.7917	13.8299	0.74518
2.28723	2.46128	2.78959	3.95703	3.99167	4.73954	2.21315	6.58378	2.10312	9.94114	11.3096	11.729	13.7489	0.75774
2.28682	2.47851	2.80344	3.98016	4.0054	4.73041	2.21277	6.59514	2.10277	9.93969	11.2866	11.7072	13.6984	0.7608
2.28642	2.47744	2.81261	3.98995	4.00088	4.75105	2.21239	6.66734	2.10243	9.96273	11.2815	11.6842	13.6729	0.78151
2.28601	2.49033	2.82869	4.01916	4.02318	4.77436	2.212	6.63375	2.10208	10.0101	11.3119	11.6995	13.7008	0.79178
2.2856	2.50908	2.85034	4.05185	4.06523	4.78076	2.21162	6.69833	2.10174	10.0347	11.3047	11.6953	13.6818	0.79131
2.28519	2.50784	2.84206	4.04945	4.08074	4.77012	2.21124	6.70902	2.1014	10.0253	11.2819	11.6598	13.64	0.79007
2.28479	2.52168	2.87029	4.08348	4.11548	4.78645	2.21086	6.71914	2.10105	10.0396	11.2918	11.6598	13.6309	0.80156
2.28438	2.52996	2.87832	4.10094	4.13679	4.81496	2.21048	6.75197	2.10071	10.109	11.3223	11.6949	13.6552	0.81413
2.28397	2.53096	2.89744	4.10004	4.15586	4.76168	2.2101	6.78918	2.10036	10.1311	11.2995	11.6764	13.6188	0.82822
2.28356	2.5451	2.90053	4.14208	4.19191	4.79497	2.20972	6.79029	2.10002	10.1752	11.3303	11.6943	13.6291	0.83489
2.28316	2.54825	2.91402	4.13731	4.20168	4.77508	2.20934	6.85931	2.09968	10.1633	11.2718	11.6616	13.5651	0.8503
2.28275	2.56816	2.92572	4.16206	4.2246	4.79327	2.20896	6.8359	2.09933	10.1569	11.2769	11.6486	13.5479	0.8491
2.28234	2.56881	2.93901	4.19191	4.25457	4.78676	2.20858	6.90134	2.09899	10.1965	11.2807	11.6538	13.5465	0.86423
2.28194	2.59439	2.97008	4.22131	4.27385	4.80525	2.2082	6.90274	2.09865	10.1748	11.2208	11.6097	13.4669	0.86212
2.28153	2.58964	2.96586	4.22799	4.29436	4.81597	2.20782	6.95942	2.09831	10.189	11.2085	11.5982	13.4518	0.87261
2.28113	2.61798	3.00292	4.2567	4.31039	4.83584	2.20744	6.95462	2.09796	10.2122	11.2183	11.5894	13.4484	0.87438
2.28072	2.59267	2.99788	4.25047	4.32809	4.81412	2.20706	7.00083	2.09762	10.1734	11.1531	11.5297	13.3737	0.87397
2.28031	2.63161	3.02721	4.29622	4.35406	4.84931	2.20668	7.01321	2.09728	10.2098	11.1688	11.5522	13.3727	0.86847
2.27991	2.64042	3.04684	4.30332	4.37143	4.8463	2.2063	7.03055	2.09694	10.2378	11.1791	11.5497	13.3785	0.87849
2.2795	2.65423	3.06039	4.31637	4.38524	4.83481	2.20592	7.06327	2.09659	10.252	11.1752	11.545	13.36	0.88393
2.2791	2.67841	3.0673	4.37246	4.45087	4.86476	2.20554	7.10323	2.09625	10.2384	11.141	11.5102	13.3124	0.87923
2.27869	2.67464	3.07061	4.37247	4.47118	4.85097	2.20516	7.08437	2.09591	10.2955	11.1883	11.5328	13.3494	0.87849
2.27829	2.69258	3.12095	4.39618	4.47897	4.84171	2.20478	7.12416	2.09557	10.2888	11.1493	11.5157	13.3141	0.8805
2.27788	2.68632	3.08309	4.36634	4.44119	4.81062	2.2044	7.15349	2.09523	10.2926	11.1417	11.5019	13.2644	0.87882
2.27748	2.7018	3.13239	4.43817	4.52483	4.85752	2.20402	7.19141	2.09488	10.3194	11.1589	11.5152	13.2764	0.887
2.27707	2.71011	3.13713	4.46732	4.53836	4.86367	2.20364	7.21629	2.09454	10.289	11.1212	11.4885	13.2257	0.87377
2.27667	2.72028	3.1496	4.48442	4.55743	4.84438	2.20327	7.22719	2.0942	10.305	11.1143	11.487	13.2139	0.8644
2.27627	2.75053	3.17227	4.51323	4.58713	4.89238	2.20289	7.2732	2.09386	10.3282	11.1305	11.4987	13.2372	0.88328
2.27586	2.75316	3.19791	4.53521	4.60245	4.87614	2.20251	7.31461	2.09352	10.3175	11.1229	11.4743	13.1875	0.86177
2.27546	2.77311	3.214	4.56284	4.64466	4.93035	2.20213	7.32582	2.09318	10.3205	11.1053	11.4708	13.1704	0.86823
2.27505	2.78254	3.21938	4.59385	4.65588	4.89919	2.20175	7.36745	2.09284	10.2746	11.0468	11.4216	13.0982	0.85394
2.27465	2.80023	3.2554	4.6107	4.69542	4.90863	2.20138	7.36251	2.09249	10.2653	11.0522	11.4123	13.0828	0.84964
2.27425	2.80475	3.25798	4.6094	4.71347	4.90813	2.201	7.44274	2.09215	10.2617	11.0309	11.4049	13.0644	0.83292
2.27384	2.80782	3.26263	4.62056	4.70444	4.88461	2.20062	7.3806	2.09181	10.2776	11.0466	11.4124	13.0598	0.83207
2.27344	2.81987	3.28974	4.64354	4.75898	4.8851	2.20024	7.47204	2.09147	10.3035	11.0718	11.4283	13.0817	0.82616
2.27304	2.74623	3.19972	4.56204	4.62747	4.75445	2.19987	7.47163	2.09113	10.2794	11.0389	11.4116	13.0478	0.82171
2.27263	2.84184	3.3164	4.68267	4.77076	4.88731	2.19949	7.49612	2.09079	10.293	11.0605	11.4059	13.0671	0.8075
2.27223	2.86931	3.32965	4.70004	4.79762	4.89503	2.19911	7.48273	2.09045	10.2978	11.0691	11.4176	13.0556	0.80599
2.27183	2.88106	3.37794	4.7612	4.84585	4.8909	2.19873	7.5118	2.09011	10.2986	11.0802	11.4403	13.0481	0.80462
2.27143	2.89705	3.37404	4.77103	4.86129	4.91603	2.19836	7.53671	2.08977	10.2558	11.0075	11.3837	12.9499	0.78006
2.27102	2.90816	3.38829	4.82199	4.89003	4.93915	2.19798	7.57404	2.08943	10.2606	11.0372	11.4118	12.9896	0.78145
2.27062	2.91686	3.42885	4.82314	4.8978	4.94079	2.19761	7.60134	2.08909	10.2628	11.0405	11.4187	12.9824	0.77117
2.27022	2.91822	3.4279	4.85004	4.89764	4.92173	2.19723	7.61667	2.08875	10.2313	11.0055	11.4076	12.932	0.75848
2.26982	2.95071	3.44899	4.88195	4.97367	4.94504	2.19685	7.63402	2.08841	10.2235	11.0203	11.4048	12.9329	0.74929
2.26942	2.95914	3.4633	4.88707	4.96755	4.9147	2.19648	7.71756	2.08807	10.1859	10.9848	11.3733	12.8884	0.73796
2.26901	2.96203	3.48142	4.90617	5.01654	4.93651	2.1961	7.73219	2.08773	10.1676	10.9954	11.3847	12.8879	0.74037
2.26861	2.97523	3.49095	4.92101	5.0294	4.91942	2.19572	7.76735	2.0874	10.1378	10.965	11.3499	12.8395	0.72455
2.26821	2.99626	3.50908	4.94329	5.02235	4.92939	2.19535	7.76196	2.08706	10.1592	11.0244	11.3819	12.8968	0.72607
2.26781	2.99326	3.5308	4.96137	5.05422	4.9316	2.19497	7.80757	2.08672	10.1962	11.0684	11.4248	12.9168	0.71166
2.26741	3.03442	3.56476	5.02396	5.09597	4.94992	2.1946	7.84301	2.08638	10.1445	11.0625	11.4025	12.8975	0.69792
2.26701	3.02699	3.56057	5.02036	5.09878	4.93137	2.19422	7.87377	2.08604	10.1307	11.0382	11.3866	12.8493	0.68931
2.26661	3.0451	3.57505	5.03916	5.11715	4.94263	2.19385	7.88162	2.0857	10.1241	11.047	11.4178	12.8719	0.68211
2.26621	3.04253	3.60332	5.06826	5.13488	4.95399	2.19347	7.9114	2.08536	10.1012	11.0504	11.4281	12.8538	0.67603
2.26581	3.06597	3.61824	5.11988	5.1607	4.94139	2.1931	7.93832	2.08502	10.0815	11.0571	11.435	12.8389	0.66898
2.26541	3.10236	3.65604	5.15683	5.22329	4.98542	2.19272	7.9833	2.08469	10.0554	11.045	11.4233	12.8097	0.66439
2.26501	3.09718	3.64642	5.1489	5.23491	4.9685	2.19235	7.97709	2.08435	10.0547	11.0681	11.4393	12.8424	0.66938
2.26461	3.10538	3.67728	5.15498	5.24176	4.93455	2.19197	8.02944	2.08401	9.99711	11.0338	11.4088	12.7838	0.64446
2.26421	3.13359	3.70684	5.20873	5.26571	4.95128	2.1916	8.00752	2.08367	9.96539	11.0293	11.4043	12.7495	0.64325
2.26381	3.11926	3.71416	5.16852	5.25517	4.90561	2.19123	8.05912	2.08333	9.96408	11.0591	11.4216	12.7846	0.63253
2.26341	3.16771	3.74007	5.25131	5.33113	4.94398	2.19085	8.05263	2.083	9.91747	11.0579	11.4322	12.7607	0.63094
2.26301	3.15524	3.74578	5.23109	5.3172	4.90772	2.19048	8.10371	2.08266	9.94842	11.1022	11.4668	12.8118	0.63198
2.26261	3.18536	3.79783	5.28802	5.35566	4.93934	2.1901	8.12635	2.08232	9.86884	11.0795	11.4365	12.7499	0.62155
2.26221	3.20959	3.80477	5.32334	5.39365	4.93834	2.18973	8.17835	2.08198	9.8508	11.0991	11.4376	12.7706	0.62757
2.26181	3.22218	3.84388	5.34574	5.42869	4.94341	2.18936	8.16346	2.08165	9.83281	11.1015	11.4624	12.7631	0.60597
2.26141	3.22859	3.83181	5.3683	5.41379	4.94072	2.18898	8.19206	2.08131	9.82619	11.1563	11.486	12.7896	0.61798
2.26101	3.23602	3.86239	5.37645	5.44444	4.94082	2.18861	8.21904	2.08097	9.79874	11.1668	11.5015	12.7959	0.60184
2.26061	3.27274	3.90195	5.44653	5.48069	4.96159	2.18824	8.2369	2.08064	9.7577	11.1609	11.4953	12.7773	0.60888
2.26021	3.27072	3.91236	5.44189	5.49573	4.95258	2.18786	8.27803	2.0803	9.75952	11.2152	11.5374	12.821	0.61186
2.25982	3.30162	3.92562	5.48936	5.51481	4.9447	2.18749	8.35399	2.07996	9.71089	11.1961	11.5293	12.7844	0.59296
2.25942	3.3199	3.96712	5.51695	5.57247	4.95981	2.18712	8.32306	2.07963	9.70092	11.2308	11.5445	12.814	0.60356
2.25902	3.31342	3.96996	5.5109	5.55455	4.94468	2.18674	8.37574	2.07929	9.66122	11.2373	11.5552	12.7968	0.59694
2.25862	3.34275	3.98196	5.55659	5.59696	4.92464	2.18637	8.43662	2.07895	9.62241	11.2158	11.5693	12.7754	0.59183
2.25822	3.35927	4.01479	5.58226	5.63595	4.94874	2.186	8.39969	2.07862	9.59636	11.2334	11.5711	12.7811	0.60193
2.25783	3.37693	4.02709	5.58158	5.6234	4.93582	2.18563	8.45527	2.07828	9.5817	11.2624	11.5923	12.8059	0.58529
2.25743	3.39917	4.0574	5.62551	5.66724	4.93992	2.18526	8.47167	2.07794	9.48909	11.2197	11.5414	12.7395	0.58402
2.25703	3.40033	4.05089	5.64396	5.6622	4.90657	2.18488	8.51545	2.07761	9.45191	11.2258	11.5388	12.7358	0.58093
2.25663	3.43745	4.09386	5.68967	5.71364	4.93832	2.18451	8.51659	2.07727	9.45358	11.2858	11.5783	12.7642	0.58596
2.25624	3.43162	4.12178	5.71032	5.72801	4.93128	2.18414	8.63894	2.07694	9.40375	11.254	11.5488	12.7462	0.58046
2.25584	3.44932	4.13383	5.73643	5.73421	4.94045	2.18377	8.56355	2.0766	9.42986	11.3351	11.6364	12.8227	0.58042
2.25544	3.47736	4.17269	5.78937	5.79074	4.96601	2.1834	8.58246	2.07627	9.37528	11.3105	11.6143	12.7886	0.58367
2.25505	3.50618	4.19619	5.80453	5.82852	4.93491	2.18303	8.59916	2.07593	9.3911	11.3697	11.6487	12.8383	0.57728
2.25465	3.50007	4.19395	5.79271	5.80684	4.92432	2.18265	8.63378	2.07559	9.33724	11.3623	11.6514	12.8152	0.59704
2.25426	3.53575	4.23708	5.84041	5.85778	4.93963	2.18228	8.67403	2.07526	9.35325	11.3991	11.6848	12.8537	0.59006
2.25386	3.53652	4.25518	5.86423	5.86975	4.91623	2.18191	8.70889	2.07492	9.33791	11.4203	11.707	12.8653	0.59882
2.25346	3.56894	4.28375	5.89775	5.89001	4.92234	2.18154	8.69604	2.07459	9.31716	11.424	11.7091	12.856	0.59978
2.25307	3.5482	4.27716	5.8775	5.86782	4.87666	2.18117	8.74346	2.07425	9.24572	11.3677	11.6659	12.7805	0.57855
2.25267	3.6046	4.30995	5.93589	5.91768	4.91723	2.1808	8.79562	2.07392	9.30164	11.487	11.747	12.8976	0.60165
2.25228	3.6023	4.34124	5.96925	5.9594	4.9082	2.18043	8.80238	2.07359	9.25429	11.42	11.6999	12.8188	0.60057
2.25188	3.63737	4.37313	6.0201	5.98578	4.93398	2.18006	8.79086	2.07325	9.24759	11.4743	11.7535	12.8667	0.60344
2.25148	3.6383	4.38899	6.02096	5.99465	4.91208	2.17969	8.79405	2.07292	9.25506	11.4871	11.7685	12.8755	0.59846
2.25109	3.66169	4.43108	6.06351	6.01328	4.9296	2.17932	8.81905	2.07258	9.18991	11.4309	11.7126	12.8053	0.60088
2.25069	3.68643	4.4231	6.08985	6.02749	4.9063	2.17895	8.88481	2.07225	9.2264	11.5052	11.7767	12.8566	0.6109
2.2503	3.70694	4.47249	6.12002	6.0581	4.91609	2.17858	8.87262	2.07191	9.20517	11.4886	11.7602	12.8461	0.6
2.24991	3.74059	4.51264	6.15167	6.105	4.93675	2.17821	8.91404	2.07158	9.22025	11.5282	11.7809	12.872	0.61364
2.24951	3.72784	4.49221	6.14132	6.08325	4.87453	2.17784	8.984	2.07125	9.22324	11.5537	11.7963	12.8801	0.61158
2.24912	3.78046	4.57724	6.22118	6.15289	4.92039	2.17747	8.95136	2.07091	9.23295	11.5741	11.8144	12.8864	0.62026
2.24872	3.75716	4.54768	6.18288	6.1408	4.86714	2.1771	8.98455	2.07058	9.21861	11.5431	11.799	12.8311	0.61769
2.24833	3.76854	4.55646	6.18628	6.13819	4.8582	2.17673	9.02714	2.07025	9.25024	11.5918	11.8397	12.8868	0.6154
2.24793	3.78183	4.59114	6.22811	6.16655	4.85108	2.17636	9.07413	2.06991	9.22386	11.5785	11.8083	12.8437	0.6065
2.24754	3.81604	4.61603	6.2755	6.21309	4.85972	2.17599	9.05219	2.06958	9.24475	11.5939	11.8247	12.8534	0.6101
2.24715	3.84367	4.64374	6.31818	6.22564	4.84281	2.17563	9.11562	2.06925	9.26873	11.5898	11.8505	12.8511	0.61325
2.24675	3.86922	4.67566	6.34292	6.25354	4.85921	2.17526	9.10878	2.06891	9.28542	11.6309	11.8738	12.8725	0.6243
2.24636	3.88698	4.70565	6.36541	6.25443	4.86726	2.17489	9.14506	2.06858	9.2782	11.6192	11.8666	12.8328	0.618
2.24597	3.90149	4.73733	6.41268	6.29561	4.87016	2.17452	9.18033	2.06825	9.28348	11.6269	11.8695	12.831	0.61851
2.24557	3.92981	4.75671	6.43528	6.31299	4.85785	2.17415	9.19926	2.06791	9.30612	11.6636	11.8985	12.8507	0.62568
2.24518	3.95127	4.77701	6.45301	6.33843	4.85877	2.17378	9.19711	2.06758	9.31458	11.6481	11.8976	12.8209	0.61367
2.24479	3.97793	4.83011	6.50889	6.39259	4.86112	2.17342	9.24523	2.06725	9.35248	11.6777	11.9176	12.8518	0.62026
2.24439	3.98403	4.83119	6.51245	6.36501	4.8301	2.17305	9.29047	2.06692	9.35081	11.6838	11.9098	12.846	0.61385
2.244	4.00588	4.86958	6.55019	6.40383	4.8337	2.17268	9.34581	2.06658	9.35223	11.6669	11.9082	12.8258	0.60607
2.24361	4.04788	4.90209	6.58296	6.44198	4.8393	2.17231	9.26295	2.06625	9.40275	11.7324	11.9562	12.8533	0.61024
2.24322	4.05273	4.91281	6.5951	6.4364	4.79695	2.17195	9.27753	2.06592	9.39029	11.6931	11.9133	12.8054	0.60845
2.24282	4.05997	4.92757	6.59476	6.45557	4.80025	2.17158	9.35255	2.06559	9.44281	11.7355	11.9691	12.8186	0.60465
2.24243	4.07663	4.95973	6.62139	6.47222	4.77037	2.17121	9.40697	2.06526	9.43949	11.7249	11.9494	12.7925	0.60117
2.24204	4.11331	4.99191	6.67148	6.51062	4.77487	2.17084	9.39239	2.06493	9.47964	11.7794	11.9858	12.8217	0.5995
2.24165	4.11976	5.00617	6.69356	6.52236	4.76198	2.17048	9.45558	2.06459	9.48572	11.7542	11.9924	12.7888	0.5972
2.24126	4.14861	5.04081	6.74396	6.54723	4.78452	2.17011	9.4813	2.06426	9.49429	11.7671	11.9928	12.7813	0.57799
2.24087	4.18015	5.07562	6.75644	6.55467	4.77379	2.16974	9.45574	2.06393	9.53929	11.8132	12.0445	12.7948	0.58756
2.24047	4.18952	5.08205	6.78914	6.59274	4.77891	2.16938	9.4931	2.0636	9.5603	11.7965	12.0505	12.7752	0.56827
2.24008	4.21234	5.10405	6.81718	6.60772	4.76969	2.16901	9.4346	2.06327	9.58028	11.8318	12.0549	12.7685	0.56743
2.23969	4.235	5.14822	6.85009	6.62951	4.77372	2.16864	9.48825	2.06294	9.55913	11.8085	12.0338	12.7292	0.54902
2.2393	4.2505	5.1423	6.84236	6.61618	4.7394	2.16828	9.52882	2.06261	9.57591	11.838	12.0593	12.7319	0.55246
2.23891	4.26124	5.20262	6.88026	6.65099	4.71613	2.16791	9.60348	2.06228	9.6411	11.8833	12.114	12.7583	0.54263
2.23852	4.28163	5.21956	6.90744	6.68097	4.70671	2.16755	9.57524	2.06194	9.65328	11.8828	12.1075	12.736	0.54161
2.23813	4.29704	5.23478	6.91425	6.67536	4.69387	2.16718	9.64121	2.06161	9.68507	11.9114	12.1454	12.7619	0.54126
2.23774	4.32705	5.27702	6.96882	6.70998	4.69832	2.16681	9.65557	2.06128	9.69714	11.9267	12.1455	12.7333	0.53447
2.23735	4.35617	5.30187	6.98558	6.73585	4.70669	2.16645	9.64918	2.06095	9.70046	11.9319	12.1424	12.7363	0.52088
2.23696	4.3782	5.32743	7.0136	6.7602	4.71124	2.16608	9.71132	2.06062	9.79792	12.0341	12.2363	12.799	0.52111
2.23657	4.38601	5.34048	7.02627	6.75606	4.68112	2.16572	9.71111	2.06029	9.76368	12.0129	12.2142	12.7454	0.51274
2.23618	4.4324	5.39141	7.10337	6.81796	4.71018	2.16535	9.69811	2.05996	9.80742	12.0505	12.2598	12.7835	0.49914
2.23579	4.45402	5.4231	7.12215	6.82176	4.68195	2.16499	9.74612	2.05963	9.82613	12.0274	12.2519	12.7469	0.49677
2.2354	4.45293	5.41574	7.11812	6.79744	4.6796	2.16462	9.7827	2.0593	9.82719	12.0703	12.2911	12.7612	0.48875
2.23501	4.48643	5.45182	7.18871	6.85614	4.66494	2.16426	9.78492	2.05897	9.81935	12.0559	12.2737	12.7096	0.48234
2.23462	4.49111	5.46719	7.18184	6.85878	4.65994	2.16389	9.82987	2.05864	9.81758	12.0718	12.2872	12.6922	0.481
2.23423	4.51227	5.50167	7.19493	6.85961	4.63746	2.16353	9.86347	2.05831	9.8557	12.1082	12.3181	12.7094	0.47043
2.23384	4.53966	5.54713	7.22992	6.90993	4.65269	2.16316	9.90501	2.05798	9.88473	12.1682	12.3837	12.7606	0.46763
2.23345	4.55417	5.55424	7.23093	6.92419	4.6211	2.1628	9.87412	2.05766	9.86025	12.1497	12.3524	12.7075	0.45364
2.23307	4.59237	5.58824	7.30247	6.94665	4.62713	2.16244	9.93047	2.05733	9.92527	12.2354	12.438	12.7937	0.46233
2.23268	4.59433	5.58859	7.27616	6.92247	4.60564	2.16207	9.98885	2.057	9.92431	12.2296	12.4253	12.7635	0.46005
2.23229	4.62311	5.62537	7.31748	6.95089	4.59511	2.16171	9.90532	2.05667	9.9185	12.2377	12.4315	12.7425	0.44072
2.2319	4.64723	5.66851	7.35075	6.96495	4.5922	2.16134	9.99863	2.05634	9.92186	12.2734	12.4512	12.7627	0.43659
2.23151	4.66107	5.6917	7.37969	6.99265	4.58253	2.16098	9.98378	2.05601	9.91396	12.2798	12.4426	12.7364	0.43195
2.23112	4.68119	5.71089	7.39751	6.98014	4.57605	2.16062	9.95986	2.05568	9.96428	12.3506	12.5062	12.7938	0.43157
2.23074	4.70443	5.72333	7.40221	6.99945	4.58303	2.16025	9.98803	2.05535	10.0051	12.4369	12.5838	12.8779	0.44024
2.23035	4.7398	5.77749	7.46928	7.0409	4.57425	2.15989	10.0072	2.05502	9.99875	12.4273	12.5877	12.8492	0.42858
2.22996	4.73888	5.78355	7.46778	7.02297	4.5445	2.15953	10.0274	2.0547	10.0016	12.423	12.5859	12.8379	0.42165
2.22957	4.79781	5.84114	7.51096	7.07786	4.57048	2.15916	10.0311	2.05437	10.0135	12.475	12.6299	12.8548	0.42989
2.22919	4.80243	5.83514	7.51951	7.08917	4.53651	2.1588	10.0403	2.05404	10.0037	12.4557	12.6185	12.8245	0.41467
2.2288	4.8183	5.8619	7.54362	7.09049	4.5252	2.15844	10.0806	2.05371	10.0231	12.4955	12.6645	12.8666	0.4222
2.22841	4.82289	5.87835	7.51182	7.08518	4.46654	2.15807	10.0962	2.05338	10.0242	12.5173	12.6797	12.8583	0.40775
2.22802	4.85209	5.93347	7.57823	7.11474	4.49595	2.15771	10.0863	2.05306	10.0176	12.554	12.6926	12.8763	0.40733
2.22764	4.87985	5.95236	7.58763	7.12608	4.48884	2.15735	10.1414	2.05273	9.99938	12.5411	12.6824	12.866	0.41263
2.22725	4.91954	5.97709	7.62172	7.12045	4.48222	2.15699	10.1566	2.0524	9.99859	12.5707	12.7061	12.8875	0.40498
2.22687	4.91959	6.00069	7.6408	7.1457	4.45981	2.15662	10.2025	2.05207	10.0032	12.583	12.7392	12.9023	0.40255
2.22648	4.96302	6.05008	7.6918	7.1792	4.47506	2.15626	10.1735	2.05175	9.99275	12.6001	12.7332	12.8936	0.40404
2.22609	4.96828	6.04846	7.70502	7.15152	4.43652	2.1559	10.2111	2.05142	10.0602	12.6932	12.8318	12.994	0.40827
2.22571	5.00594	6.08715	7.74392	7.19519	4.45308	2.15554	10.2219	2.05109	10.0196	12.6642	12.7754	12.9322	0.40906
2.22532	5.01164	6.11592	7.7423	7.19811	4.4252	2.15518	10.2939	2.05076	10.0364	12.7097	12.8239	12.9733	0.39974
2.22493	5.04055	6.15553	7.81	7.21937	4.45293	2.15482	10.2727	2.05044	10.0743	12.7772	12.8597	13.034	0.40596
2.22455	5.07675	6.16894	7.78241	7.23345	4.4106	2.15445	10.2931	2.05011	10.0958	12.8221	12.8999	13.0659	0.41291
2.22416	5.08504	6.20632	7.82637	7.25805	4.41072	2.15409	10.2885	2.04978	10.0969	12.8013	12.885	13.0402	0.40116
2.22378	5.13182	6.26223	7.88011	7.2923	4.42296	2.15373	10.3675	2.04946	10.1105	12.8578	12.9352	13.0714	0.40328
2.22339	5.13284	6.26031	7.88569	7.28073	4.38103	2.15337	10.3562	2.04913	10.1065	12.8782	12.9319	13.0948	0.40338
2.22301	5.16493	6.2779	7.90036	7.27702	4.38055	2.15301	10.3669	2.0488	10.1532	12.9256	12.9729	13.1434	0.4089
2.22262	5.14344	6.25128	7.87811	7.23689	4.31554	2.15265	10.3715	2.04848	10.1241	12.8946	12.9598	13.0994	0.40776
2.22224	5.19156	6.34098	7.93944	7.31219	4.35592	2.15229	10.3987	2.04815	10.1653	12.9349	12.9948	13.1359	0.40997
2.22185	5.19673	6.34226	7.94482	7.31753	4.32226	2.15193	10.3955	2.04783	10.1315	12.926	12.9628	13.1177	0.40715
2.22147	5.25542	6.40187	8.00443	7.34088	4.33599	2.15157	10.4416	2.0475	10.167	12.9551	12.9891	13.1449	0.40661
2.22108	5.25548	6.38659	8.00031	7.3104	4.32043	2.15121	10.4656	2.04717	10.1792	12.9985	13.0099	13.2021	0.40913
2.2207	5.27171	6.41728	8.01216	7.33692	4.32474	2.15085	10.525	2.04685	10.226	13.0501	13.0367	13.2294	0.41658
2.22032	5.33374	6.48668	8.07685	7.36898	4.32969	2.15049	10.4082	2.04652	10.2387	13.0486	13.0525	13.2294	0.40879
2.21993	5.31655	6.47528	8.06527	7.35062	4.28615	2.15013	10.4672	2.0462	10.2586	13.1045	13.0786	13.2697	0.41238
2.21955	5.33469	6.50221	8.06095	7.36111	4.27251	2.14977	10.4782	2.04587	10.2736	13.1229	13.084	13.274	0.41297
2.21916	5.38641	6.5489	8.10246	7.39016	4.27754	2.14941	10.4798	2.04555	10.3207	13.149	13.112	13.2981	0.41185
2.21878	5.36917	6.55174	8.1009	7.36773	4.26184	2.14905	10.4738	2.04522	10.3388	13.1738	13.1162	13.3103	0.41602
2.2184	5.40907	6.58406	8.13091	7.38993	4.24255	2.14869	10.5172	2.0449	10.3825	13.1921	13.1482	13.3215	0.40647
2.21801	5.39609	6.56916	8.09877	7.35606	4.2052	2.14833	10.4956	2.04457	10.3857	13.2038	13.1263	13.3138	0.41634
2.21763	5.45792	6.64328	8.16553	7.40849	4.22437	2.14797	10.5577	2.04425	10.4361	13.2514	13.1684	13.363	0.40947
2.21725	5.46183	6.64256	8.18282	7.39943	4.20035	2.14761	10.5659	2.04392	10.4509	13.2644	13.1658	13.3588	0.39831
2.21686	5.47475	6.66396	8.19164	7.37879	4.18605	2.14725	10.5301	2.0436	10.4697	13.2844	13.1876	13.3536	0.41226
2.21648	5.53453	6.71802	8.23045	7.42983	4.19771	2.14689	10.6022	2.04327	10.4981	13.2813	13.1883	13.349	0.39822
2.2161	5.55672	6.75551	8.27555	7.45933	4.18764	2.14653	10.6475	2.04295	10.5094	13.2689	13.1683	13.3232	0.40341
2.21572	5.5666	6.76003	8.2739	7.42742	4.17723	2.14618	10.5734	2.04262	10.5742	13.3616	13.2292	13.3923	0.39498
2.21533	5.60584	6.78309	8.27481	7.44066	4.17059	2.14582	10.7235	2.0423	10.5793	13.3538	13.2275	13.3885	0.39345
2.21495	5.63164	6.81788	8.31821	7.45351	4.15629	2.14546	10.5859	2.04197	10.6693	13.4357	13.2764	13.4417	0.40174
2.21457	5.65758	6.84138	8.30884	7.46028	4.14243	2.1451	10.7155	2.04165	10.6433	13.3874	13.2525	13.3997	0.38582
2.21419	5.64904	6.82853	8.32224	7.43493	4.11836	2.14474	10.7271	2.04133	10.6741	13.4145	13.2539	13.4048	0.37958
2.21381	5.67735	6.88907	8.36445	7.4733	4.11148	2.14438	10.724	2.041	10.7156	13.4426	13.2802	13.4256	0.37856
2.21342	5.71072	6.91251	8.37878	7.48483	4.10922	2.14403	10.6992	2.04068	10.7859	13.5298	13.3499	13.4706	0.37904
2.21304	5.6989	6.89703	8.34575	7.43785	4.06355	2.14367	10.7587	2.04036	10.8124	13.5293	13.3482	13.4583	0.37461
2.21266	5.71921	6.94635	8.38623	7.46823	4.06798	2.14331	10.7681	2.04003	10.8505	13.5601	13.3771	13.4763	0.36126
2.21228	5.76611	6.98931	8.42385	7.48359	4.0716	2.14295	10.7627	2.03971	10.8606	13.5737	13.3869	13.4659	0.37421
2.2119	5.79374	7.01716	8.43201	7.4875	4.06329	2.1426	10.7702	2.03939	10.9248	13.6267	13.4428	13.4929	0.37064
2.21152	5.79453	7.00456	8.39708	7.45415	4.01462	2.14224	10.7886	2.03906	10.9174	13.6037	13.4214	13.4666	0.36069
2.21114	5.84458	7.05814	8.47013	7.49223	4.03502	2.14188	10.8085	2.03874	10.9574	13.629	13.4411	13.464	0.36402
2.21076	5.83759	7.05991	8.45451	7.48811	4.02861	2.14153	10.8452	2.03842	11.0323	13.7288	13.5352	13.5121	0.36063
2.21038	5.87579	7.08757	8.48231	7.50143	4.01351	2.14117	10.8309	2.03809	11.0345	13.7222	13.5146	13.477	0.3508
2.21	5.94115	7.15949	8.53622	7.54202	4.0227	2.14081	10.788	2.03777	11.0655	13.7346	13.5354	13.4715	0.34569
2.20962	5.9109	7.13763	8.51646	7.50173	3.98864	2.14046	10.7761	2.03745	11.103	13.7807	13.57	13.4813	0.33317
2.20923	5.94335	7.17784	8.53254	7.5046	3.97658	2.1401	10.8222	2.03712	11.1627	13.8499	13.6233	13.5532	0.33933
2.20885	5.94645	7.17913	8.50669	7.49054	3.93737	2.13974	10.875	2.0368	11.1195	13.7807	13.5828	13.4469	0.32739
2.20847	5.98681	7.20121	8.54614	7.49643	3.94676	2.13939	10.854	2.03648	11.1927	13.8849	13.6348	13.5231	0.32411
2.20809	5.99835	7.21519	8.55591	7.51146	3.93027	2.13903	10.8661	2.03616	11.2391	13.9141	13.6575	13.5283	0.32489
2.20772	6.01999	7.262	8.57704	7.53217	3.93183	2.13867	10.8614	2.03584	11.2559	13.933	13.6925	13.5374	0.31567
2.20734	6.04344	7.28043	8.60621	7.52217	3.92409	2.13832	10.8733	2.03551	11.344	14.0431	13.7861	13.6173	0.31978
2.20696	6.0742	7.3131	8.61874	7.51003	3.9087	2.13796	10.8532	2.03519	11.3443	14.0452	13.7868	13.5757	0.30568
2.20658	6.08881	7.32951	8.64508	7.52135	3.90734	2.13761	10.8744	2.03487	11.3935	14.0875	13.8419	13.5925	0.29836
2.2062	6.13404	7.35104	8.6633	7.51579	3.89589	2.13725	10.8709	2.03455	11.429	14.132	13.8746	13.6086	0.30237
2.20582	6.14441	7.37879	8.67821	7.5349	3.88693	2.1369	10.8668	2.03423	11.4257	14.1563	13.9104	13.6096	0.29218
2.20544	6.15386	7.37939	8.67323	7.50896	3.8743	2.13654	10.8288	2.0339	11.4593	14.195	13.95	13.6223	0.29373
2.20506	6.20558	7.44329	8.70403	7.55088	3.86772	2.13619	10.9418	2.03358	11.4258	14.1662	13.9478	13.5637	0.27364
2.20468	6.22549	7.44167	8.70796	7.53383	3.85018	2.13583	10.8691	2.03326	11.4851	14.2358	13.9967	13.6116	0.29193
2.2043	6.21424	7.45532	8.68725	7.50608	3.82883	2.13548	10.959	2.03294	11.4928	14.2589	14.0139	13.5953	0.28479
2.20393	6.22676	7.4792	8.69262	7.51827	3.81539	2.13512	10.9673	2.03262	11.5178	14.301	14.062	13.6307	0.27747
2.20355	6.28271	7.50675	8.71568	7.53139	3.81053	2.13477	10.9136	2.0323	11.5355	14.3299	14.0721	13.6221	0.26939
2.20317	6.25627	7.49231	8.70208	7.51083	3.76171	2.13441	11.0012	2.03198	11.5654	14.369	14.1153	13.6231	0.26943
2.20279	6.29465	7.51297	8.7181	7.51811	3.77389	2.13406	10.9461	2.03166	11.6192	14.4609	14.1898	13.6999	0.26677
2.20241	6.31969	7.56937	8.75216	7.51785	3.76308	2.1337	10.9933	2.03134	11.6269	14.4757	14.215	13.701	0.26377
2.20204	6.32821	7.5643	8.75329	7.50128	3.74894	2.13335	11.011	2.03102	11.6773	14.5473	14.2715	13.762	0.25364
2.20166	6.37754	7.6194	8.79207	7.54253	3.76516	2.13299	11.0041	2.0307	11.6526	14.5399	14.2693	13.7073	0.24989
2.20128	6.36269	7.605	8.76542	7.48637	3.7365	2.13264	11.0818	2.03037	11.7354	14.6373	14.36	13.7911	0.24772
2.2009	6.40919	7.63138	8.77747	7.48613	3.72008	2.13229	11.0077	2.03005	11.7081	14.6038	14.3362	13.7752	0.23237
2.20053	6.41396	7.65048	8.78031	7.50264	3.70249	2.13193	11.0494	2.02973	11.7005	14.6256	14.3609	13.7708	0.24539
2.20015	6.47934	7.70356	8.84148	7.53056	3.72622	2.13158	11.0063	2.02941	11.8044	14.7669	14.4898	13.9042	0.24721
2.19977	6.46361	7.69542	8.79781	7.47601	3.67124	2.13123	11.039	2.02909	11.775	14.7326	14.5144	13.8456	0.24244
2.1994	6.48453	7.71892	8.8254	7.51019	3.69584	2.13087	11.0754	2.02877	11.7656	14.74	14.5167	13.8409	0.22999
2.19902	6.50222	7.72522	8.80983	7.48978	3.65852	2.13052	11.0547	2.02845	11.8248	14.7922	14.581	13.8821	0.22994
2.19864	6.54614	7.7823	8.87068	7.52367	3.6568	2.13017	11.0237	2.02813	11.8265	14.8275	14.6271	13.9213	0.22465
2.19827	6.52773	7.73475	8.78714	7.43974	3.61041	2.12981	10.997	2.02782	11.8447	14.8713	14.6906	13.9603	0.22541
2.19789	6.56376	7.78038	8.83502	7.47006	3.61812	2.12946	11.0493	2.0275	11.8862	14.9235	14.725	13.9959	0.23259
2.19751	6.56287	7.76801	8.82916	7.45091	3.59257	2.12911	11.0091	2.02718	11.9258	14.9549	14.7812	14.0101	0.22973
2.19714	6.61428	7.82671	8.86503	7.46313	3.6044	2.12875	11.0235	2.02686	11.9252	14.9908	14.7973	14.0474	0.22085
2.19676	6.58329	7.80003	8.81418	7.41282	3.58194	2.1284	11.0062	2.02654	11.9537	15.0516	14.8676	14.0936	0.22485
2.19639	6.63268	7.84925	8.8436	7.43553	3.57418	2.12805	11.074	2.02622	11.9856	15.0937	14.9034	14.1089	0.20687
2.19601	6.65389	7.8562	8.84161	7.42086	3.55147	2.1277	11.0062	2.0259	11.9765	15.102	14.908	14.0874	0.20297
2.19564	6.6725	7.87854	8.83994	7.4187	3.54475	2.12735	11.071	2.02558	12.0341	15.2052	15.0069	14.1768	0.20704
2.19526	6.71734	7.91304	8.89529	7.44435	3.54456	2.12699	11.056	2.02526	12.0565	15.2378	15.0258	14.2003	0.19996
2.19489	6.71124	7.90136	8.86256	7.41852	3.53723	2.12664	11.0508	2.02494	12.0925	15.2916	15.0834	14.2294	0.21314
2.19451	6.74473	7.93819	8.86884	7.42223	3.5196	2.12629	11.0696	2.02463	12.1048	15.3021	15.1244	14.2341	0.19849
2.19414	6.77659	7.97869	8.90227	7.43384	3.51544	2.12594	11.0376	2.02431	12.1142	15.3121	15.1197	14.2281	0.19149
2.19376	6.76629	7.93365	8.87315	7.3847	3.4913	2.12559	11.0609	2.02399	12.1897	15.4012	15.2115	14.3041	0.20257
2.19339	6.79471	7.99513	8.88395	7.41528	3.48796	2.12524	11.0301	2.02367	12.1875	15.417	15.22	14.3301	0.19293
2.19301	6.7976	7.99411	8.88075	7.38973	3.47322	2.12488	11.0607	2.02335	12.2075	15.4301	15.257	14.3328	0.19459
2.19264	6.8262	7.98356	8.88061	7.3676	3.44952	2.12453	11.0802	2.02303	12.2429	15.4928	15.2996	14.3763	0.19172
2.19226	6.84505	8.0246	8.88436	7.38777	3.44699	2.12418	11.0465	2.02272	12.2479	15.5104	15.3246	14.3902	0.19694
2.19189	6.8771	8.08003	8.94255	7.38274	3.45384	2.12383	11.0213	2.0224	12.2881	15.5645	15.381	14.4436	0.18906
2.19151	6.92918	8.09602	8.92258	7.38992	3.43357	2.12348	11.0428	2.02208	12.3109	15.5381	15.3775	14.416	0.18597
2.19114	6.93469	8.09769	8.93141	7.36177	3.40849	2.12313	11.0539	2.02176	12.3529	15.6183	15.4437	14.4883	0.18649
2.19077	6.94399	8.10494	8.93635	7.34304	3.40127	2.12278	11.1047	2.02145	12.3931	15.6673	15.502	14.5391	0.17973
2.19039	6.92846	8.10339	8.89038	7.30435	3.38544	2.12243	11.0459	2.02113	12.4448	15.7245	15.5399	14.6005	0.17744
2.19002	7.00394	8.14613	8.95642	7.36052	3.38892	2.12208	11.053	2.02081	12.4412	15.7262	15.5527	14.6015	0.17432
2.18965	7.00375	8.17037	8.9368	7.33643	3.38372	2.12173	11.0867	2.02049	12.5422	15.8427	15.6588	14.7149	0.18179
2.18927	7.02258	8.17958	8.91661	7.31131	3.35525	2.12138	11.0741	2.02018	12.5273	15.8235	15.6289	14.6812	0.16743
2.1889	7.01464	8.17631	8.90309	7.28914	3.33887	2.12103	11.1027	2.01986	12.5602	15.8455	15.6639	14.6842	0.17082
2.18853	7.04777	8.16849	8.89803	7.28482	3.33837	2.12068	11.0034	2.01954	12.6147	15.9197	15.7308	14.7785	0.1715
2.18815	7.05815	8.1876	8.91961	7.28294	3.31088	2.12033	11.0919	2.01923	12.6687	15.9632	15.7953	14.805	0.16736
2.18778	7.09369	8.22699	8.9438	7.30924	3.30606	2.11998	11.0366	2.01891	12.6292	15.9097	15.7197	14.7274	0.1605
2.18741	7.07726	8.19703	8.89865	7.23868	3.29576	2.11963	11.0689	2.01859	12.6753	15.9888	15.7927	14.8025	0.1685
2.18704	7.09104	8.21424	8.88515	7.25307	3.2734	2.11928	11.0643	2.01828	12.7674	16.0693	15.873	14.866	0.16444
2.18666	7.15487	8.27708	8.95145	7.25745	3.2961	2.11893	11.05	2.01796	12.7844	16.0596	15.896	14.8879	0.16502
2.18629	7.16033	8.26501	8.91669	7.23075	3.26425	2.11858	11.0218	2.01764	12.7956	16.0745	15.9141	14.8801	0.16683
2.18592	7.19668	8.30175	8.95509	7.24329	3.26509	2.11823	11.0682	2.01733	12.8296	16.1407	15.9628	14.9242	0.15727
2.18555	7.19195	8.28856	8.93312	7.21513	3.25123	2.11788	11.0564	2.01701	12.8757	16.1848	15.9756	14.9462	0.15919
2.18518	7.18809	8.28356	8.88139	7.17504	3.22656	2.11753	11.0069	2.0167	12.9642	16.3058	16.0973	15.0713	0.15913
2.18481	7.24705	8.33024	8.91468	7.20215	3.20707	2.11719	11.034	2.01638	12.946	16.2604	16.0753	15.0125	0.16298
2.18443	7.24264	8.32096	8.90458	7.18135	3.2015	2.11684	11.0466	2.01606	12.9922	16.3235	16.1218	15.0749	0.15544
2.18406	7.28796	8.35506	8.90797	7.19188	3.19485	2.11649	11.043	2.01575	13.0121	16.2992	16.1345	15.0505	0.1505
2.18369	7.27378	8.32308	8.90181	7.15041	3.17166	2.11614	10.9843	2.01543	13.0758	16.3907	16.182	15.1184	0.15721
2.18332	7.27631	8.33755	8.87947	7.13745	3.16778	2.11579	11.0306	2.01512	13.095	16.4069	16.2004	15.1382	0.15417
2.18295	7.29728	8.35772	8.87265	7.11805	3.14588	2.11544	10.9914	2.0148	13.155	16.4812	16.2589	15.1771	0.14981
2.18258	7.31349	8.37388	8.88193	7.14645	3.13847	2.1151	11.0433	2.01449	13.1219	16.3898	16.2053	15.0997	0.1437
2.18221	7.33715	8.37272	8.88365	7.10994	3.1242	2.11475	10.9845	2.01417	13.2192	16.5217	16.3138	15.2283	0.14815
2.18184	7.34339	8.36708	8.86295	7.06314	3.11026	2.1144	11.0061	2.01386	13.2425	16.5257	16.3121	15.2058	0.14808
2.18147	7.39329	8.41334	8.90773	7.09079	3.13285	2.11405	10.9136	2.01354	13.3247	16.602	16.3963	15.2863	0.16135
2.1811	7.38558	8.39046	8.87954	7.05528	3.09886	2.1137	10.9753	2.01323	13.3148	16.574	16.3814	15.224	0.14804
2.18073	7.41042	8.4248	8.88099	7.05542	3.0916	2.11336	10.9666	2.01291	13.3557	16.616	16.4165	15.2528	0.14729
2.18036	7.45331	8.44061	8.8805	7.04581	3.08533	2.11301	10.9426	2.0126	13.3648	16.6363	16.4493	15.2776	0.14815
2.17999	7.44154	8.43959	8.85831	7.02431	3.08193	2.11266	10.8619	2.01228	13.4341	16.6869	16.5005	15.3171	0.14808
2.17962	7.46007	8.46162	8.85084	7.01284	3.05802	2.11232	10.8628	2.01197	13.4407	16.6779	16.488	15.2729	0.14547
2.17925	7.44537	8.41383	8.79736	6.97623	3.03185	2.11197	10.8842	2.01165	13.4735	16.7124	16.492	15.2861	0.1353
2.17888	7.50401	8.45986	8.82206	6.9918	3.03592	2.11162	10.8525	2.01134	13.5449	16.8033	16.585	15.3687	0.1425
2.17851	7.47875	8.46397	8.81247	6.96789	3.01538	2.11128	10.8298	2.01103	13.5826	16.8196	16.5997	15.346	0.14759
2.17814	7.51208	8.46134	8.81967	6.94607	3.00835	2.11093	10.7872	2.01071	13.6205	16.8672	16.6415	15.3769	0.1362
2.17777	7.49643	8.4231	8.78151	6.92769	2.98589	2.11058	10.8261	2.0104	13.6272	16.8499	16.6174	15.3366	0.13963
2.1774	7.54039	8.46646	8.7884	6.90854	2.98874	2.11024	10.8407	2.01008	13.7005	16.9536	16.6955	15.4244	0.14193
2.17703	7.57675	8.50979	8.81912	6.91901	2.97992	2.10989	10.8112	2.00977	13.7562	16.9766	16.7405	15.4267	0.13751
2.17666	7.58065	8.48827	8.79648	6.90694	2.96253	2.10954	10.7913	2.00946	13.7788	17.0177	16.7708	15.4548	0.13665
2.17629	7.57553	8.49461	8.79437	6.88086	2.94913	2.1092	10.7732	2.00914	13.7728	16.984	16.7268	15.3962	0.13688
2.17593	7.59909	8.49421	8.77177	6.86071	2.93351	2.10885	10.6984	2.00883	13.8198	17.0004	16.7619	15.392	0.13905
2.17556	7.58324	8.48063	8.7397	6.83686	2.92682	2.10851	10.7637	2.00852	13.8854	17.0803	16.8167	15.4644	0.13155
2.17519	7.64312	8.52573	8.75729	6.82601	2.92189	2.10816	10.7546	2.0082	13.9339	17.1376	16.8847	15.4999	0.13443
2.17482	7.63897	8.48885	8.73117	6.8257	2.89243	2.10781	10.7483	2.00789	13.9204	17.1011	16.8409	15.4298	0.13471
2.17445	7.66483	8.51548	8.73564	6.81149	2.89845	2.10747	10.6975	2.00758	13.9681	17.1578	16.8849	15.4471	0.13288
2.17408	7.68353	8.53506	8.74267	6.81343	2.88609	2.10712	10.6212	2.00726	13.9932	17.1666	16.8829	15.4394	0.13364
2.17372	7.65412	8.49158	8.67503	6.75226	2.86858	2.10678	10.6606	2.00695	14.0699	17.2538	16.9634	15.506	0.13386
2.17335	7.71042	8.54736	8.74333	6.77947	2.86979	2.10643	10.666	2.00664	14.0992	17.2759	16.9941	15.5152	0.13424
2.17298	7.72573	8.53166	8.71416	6.73923	2.85325	2.10609	10.5945	2.00633	14.089	17.2357	16.9635	15.4533	0.12699
2.17261	7.71423	8.51387	8.66287	6.69977	2.83433	2.10574	10.5977	2.00601	14.1592	17.3139	17.0068	15.4997	0.1249
2.17225	7.7627	8.54689	8.69478	6.73162	2.82949	2.1054	10.562	2.0057	14.1782	17.3185	17.0317	15.5226	0.1318
2.17188	7.76878	8.54203	8.67283	6.70807	2.83034	2.10506	10.617	2.00539	14.2283	17.3676	17.0564	15.5078	0.1202
2.17151	7.75352	8.53761	8.65761	6.65859	2.80462	2.10471	10.5678	2.00508	14.3141	17.4699	17.1321	15.5874	0.12411
2.17115	7.77707	8.53903	8.65351	6.64504	2.80104	2.10437	10.5515	2.00476	14.2967	17.4469	17.1039	15.5304	0.12843
2.17078	7.78711	8.53471	8.64359	6.62811	2.78821	2.10402	10.5585	2.00445	14.3626	17.5228	17.1723	15.5881	0.12302
2.17041	7.81862	8.5672	8.63616	6.6246	2.79097	2.10368	10.587	2.00414	14.4103	17.5262	17.1815	15.5495	0.12793
2.17005	7.81049	8.57112	8.61857	6.59783	2.77195	2.10333	10.5009	2.00383	14.469	17.5888	17.2406	15.6138	0.12547
2.16968	7.84337	8.55685	8.60075	6.59004	2.76363	2.10299	10.4955	2.00352	14.4688	17.5779	17.2439	15.5754	0.12208
2.16931	7.84087	8.54543	8.57162	6.57313	2.73986	2.10265	10.4831	2.00321	14.4874	17.5725	17.238	15.5411	0.12571
2.16895	7.83007	8.5416	8.56432	6.55223	2.72594	2.1023	10.4846	2.00289	14.564	17.6378	17.2955	15.594	0.12473
2.16858	7.84995	8.54117	8.54649	6.5414	2.73065	2.10196	10.4601	2.00258	14.6224	17.7196	17.3634	15.6354	0.12763
2.16822	7.87876	8.53347	8.53461	6.52166	2.71877	2.10162	10.4646	2.00227	14.5868	17.6678	17.3026	15.5665	0.11968
2.16785	7.90151	8.55737	8.54472	6.51065	2.69751	2.10127	10.4189	2.00196	14.6295	17.6925	17.3331	15.5669	0.11723
2.16748	7.88921	8.52784	8.4846	6.4844	2.68122	2.10093	10.3949	2.00165	14.6755	17.7652	17.3807	15.6257	0.12619
2.16712	7.92529	8.54693	8.51048	6.46882	2.67573	2.10059	10.3585	2.00134	14.7045	17.7675	17.3627	15.5915	0.11733
2.16675	7.95749	8.59505	8.52317	6.492	2.6898	2.10024	10.3111	2.00103	14.707	17.7656	17.3579	15.5534	0.11557
2.16639	7.94507	8.54263	8.50523	6.44209	2.66913	2.0999	10.3088	2.00072	14.7536	17.8191	17.3782	15.5834	0.12348
2.16602	7.96604	8.56875	8.48945	6.42606	2.6523	2.09956	10.2898	2.00041	14.7961	17.8481	17.4214	15.5948	0.10875
2.16566	7.96325	8.55552	8.45151	6.39243	2.6325	2.09921	10.2847	2.0001	14.8557	17.8765	17.4436	15.6071	0.11172
2.16529	8.01967	8.5743	8.47758	6.40306	2.64705	2.09887	10.2341	1.99978	14.9004	17.9318	17.5003	15.6126	0.11652
2.16493	8.01887	8.57485	8.46421	6.37681	2.64275	2.09853	10.2154	1.99947	14.9695	17.9921	17.5271	15.6409	0.11397
2.16456	7.99051	8.5235	8.38509	6.35407	2.60183	2.09819	10.2479	1.99916	14.971	17.9674	17.5049	15.5994	0.11357
2.1642	8.03213	8.56053	8.406	6.33096	2.61009	2.09785	10.1749	1.99885	15.0526	18.0722	17.607	15.669	0.11959
2.16384	8.04053	8.5486	8.39989	6.31943	2.60091	2.0975	10.1441	1.99854	15.0493	18.0587	17.5743	15.6366	0.1198
2.16347	8.01965	8.50824	8.33931	6.27606	2.58464	2.09716	10.1538	1.99823	15.1066	18.1106	17.6352	15.6394	0.11137
2.16311	8.01662	8.50022	8.35782	6.24501	2.56439	2.09682	10.1777	1.99792	15.1042	18.0699	17.5954	15.6038	0.10742
2.16274	7.98744	8.4617	8.29567	6.22649	2.53379	2.09648	10.097	1.99761	15.1387	18.1174	17.625	15.6214	0.11168
2.16238	8.06799	8.52737	8.34917	6.25678	2.55932	2.09614	10.0928	1.9973	15.1962	18.1614	17.637	15.6182	0.11122
2.16202	8.03765	8.48411	8.30803	6.2072	2.53017	2.09579	10.1054	1.99699	15.1808	18.1235	17.6267	15.5573	0.10839
2.16165	8.08574	8.50299	8.28464	6.20064	2.53633	2.09545	10.0666	1.99669	15.2365	18.1946	17.6496	15.6188	0.11765
2.16129	8.11957	8.52986	8.32305	6.19984	2.52364	2.09511	10.0426	1.99638	15.2979	18.2626	17.7159	15.6373	0.11006
2.16093	8.09086	8.46887	8.25979	6.12869	2.50482	2.09477	10.0571	1.99607	15.3505	18.3016	17.7362	15.6362	0.11063
2.16056	8.15532	8.51722	8.27131	6.15924	2.51836	2.09443	10.0252	1.99576	15.3651	18.3087	17.7631	15.6196	0.11238
2.1602	8.10702	8.46907	8.21563	6.0937	2.4843	2.09409	10.0047	1.99545	15.4157	18.3534	17.7737	15.6503	0.10688
2.15984	8.15236	8.48103	8.24037	6.11314	2.48664	2.09375	10.0482	1.99514	15.4798	18.4044	17.8038	15.6814	0.11634
2.15947	8.19254	8.51155	8.22039	6.1159	2.48761	2.09341	9.98708	1.99483	15.5479	18.4669	17.8654	15.6905	0.11557
2.15911	8.156	8.4707	8.18914	6.06476	2.46198	2.09307	10.0092	1.99452	15.5278	18.4415	17.8295	15.6451	0.10397
2.15875	8.16793	8.46746	8.17769	6.03777	2.46375	2.09273	10.0024	1.99421	15.5645	18.4556	17.842	15.6356	0.1052
2.15839	8.17163	8.45034	8.15326	6.02262	2.43619	2.09239	9.93642	1.9939	15.6085	18.5076	17.8656	15.6549	0.10697
2.15802	8.20617	8.45742	8.1574	6.01583	2.43471	2.09205	10.017	1.9936	15.7014	18.6237	17.9749	15.7394	0.10937
2.15766	8.20169	8.45209	8.15667	6.01171	2.43166	2.09171	9.95373	1.99329	15.6913	18.581	17.9309	15.6707	0.11064
2.1573	8.19228	8.42276	8.11352	5.96672	2.41019	2.09137	9.90903	1.99298	15.6686	18.5265	17.8867	15.5932	0.10067
2.15694	8.18599	8.41115	8.08582	5.94902	2.40511	2.09103	9.99024	1.99267	15.7655	18.6307	17.9716	15.6681	0.10499
2.15658	8.18115	8.37197	8.0241	5.89136	2.38348	2.09069	9.86608	1.99236	15.7868	18.6492	17.9712	15.6564	0.11036
2.15621	8.22228	8.41009	8.06647	5.91291	2.38514	2.09035	9.95871	1.99205	15.8146	18.6683	17.9876	15.6272	0.09954
2.15585	8.23908	8.39686	8.03641	5.88942	2.38213	2.09001	9.94134	1.99175	15.8694	18.7015	17.998	15.6395	0.10448
2.15549	8.2361	8.36178	8.00984	5.86122	2.37022	2.08967	9.86844	1.99144	15.876	18.7314	17.9995	15.6517	0.10077
2.15513	8.2138	8.36034	7.99312	5.84245	2.34443	2.08933	9.87728	1.99113	15.9996	18.8466	18.1228	15.7174	0.10137
2.15477	8.25183	8.37688	7.98472	5.84386	2.34821	2.08899	9.89196	1.99082	15.9635	18.771	18.0475	15.6316	0.10767
2.15441	8.23803	8.34834	7.95469	5.80816	2.34257	2.08865	9.87063	1.99052	15.998	18.8072	18.0461	15.6305	0.09817
2.15405	8.25235	8.3249	7.93788	5.78485	2.32385	2.08831	9.85493	1.99021	16.074	18.883	18.1037	15.6797	0.10244
2.15369	8.247	8.3197	7.91544	5.76921	2.30768	2.08797	9.841	1.9899	16.0917	18.8887	18.1079	15.6491	0.10285
2.15332	8.25456	8.30548	7.89126	5.74196	2.30664	2.08763	9.8109	1.98959	16.1484	18.9564	18.1551	15.6783	0.10451
2.15296	8.27305	8.29471	7.88948	5.72225	2.30962	2.08729	9.80915	1.98929	16.2343	19.0332	18.2148	15.7305	0.11541
2.1526	8.2776	8.27828	7.87901	5.71005	2.2903	2.08696	9.81618	1.98898	16.2064	18.9704	18.1384	15.6491	0.09909
2.15224	8.28645	8.30341	7.86851	5.68266	2.28859	2.08662	9.79729	1.98867	16.3383	19.1089	18.2619	15.7296	0.10261
2.15188	8.26821	8.25498	7.84477	5.6569	2.27844	2.08628	9.83644	1.98837	16.3142	19.0669	18.2428	15.6628	0.0984
2.15152	8.29841	8.27094	7.82173	5.63747	2.27367	2.08594	9.78159	1.98806	16.3401	19.0841	18.2368	15.6835	0.09641
2.15116	8.29801	8.26121	7.80828	5.61202	2.26114	2.0856	9.78035	1.98775	16.4123	19.1706	18.3052	15.7269	0.10289
2.1508	8.31764	8.2446	7.79502	5.61307	2.26084	2.08527	9.81776	1.98745	16.3986	19.1284	18.2412	15.6521	0.10045
2.15044	8.33413	8.26348	7.78301	5.58716	2.24828	2.08493	9.83013	1.98714	16.4821	19.2103	18.322	15.6875	0.09718
2.15008	8.32943	8.22567	7.74462	5.56682	2.23317	2.08459	9.82247	1.98683	16.4822	19.1913	18.3044	15.6513	0.09288
2.14972	8.29821	8.17681	7.68861	5.52095	2.225	2.08425	9.80302	1.98653	16.5564	19.2746	18.3498	15.7053	0.10202
2.14936	8.33976	8.18361	7.68577	5.53208	2.20419	2.08391	9.80052	1.98622	16.6058	19.3082	18.3725	15.702	0.09426
2.14901	8.34812	8.21263	7.68225	5.5241	2.21245	2.08358	9.80228	1.98591	16.6283	19.3124	18.3803	15.6787	0.1013
2.14865	8.34365	8.1779	7.66244	5.4874	2.20357	2.08324	9.78286	1.98561	16.6558	19.3195	18.3615	15.6396	0.08977
2.14829	8.33381	8.14846	7.64554	5.48163	2.17727	2.0829	9.77886	1.9853	16.7258	19.3815	18.394	15.701	0.10221
2.14793	8.30648	8.10403	7.60137	5.4256	2.16802	2.08257	9.81626	1.985	16.7193	19.384	18.3913	15.6656	0.09459
2.14757	8.3307	8.11129	7.59277	5.41315	2.16319	2.08223	9.81985	1.98469	16.7362	19.3733	18.3803	15.6329	0.09166
2.14721	8.32925	8.0992	7.59345	5.39738	2.16071	2.08189	9.82618	1.98439	16.8391	19.4846	18.4751	15.6933	0.09875
2.14685	8.33651	8.09561	7.54889	5.37643	2.15507	2.08156	9.78813	1.98408	16.8722	19.4834	18.4292	15.6784	0.09286
2.14649	8.34345	8.06797	7.54785	5.36003	2.14072	2.08122	9.81833	1.98377	16.9166	19.54	18.4909	15.6952	0.09456
2.14614	8.34902	8.07922	7.54126	5.34323	2.13562	2.08088	9.77475	1.98347	17.0139	19.6123	18.5763	15.7311	0.09824
2.14578	8.34212	8.03428	7.50078	5.2909	2.11593	2.08055	9.77734	1.98316	16.9334	19.5221	18.463	15.6218	0.08984
2.14542	8.35627	8.04231	7.48955	5.29078	2.11398	2.08021	9.82045	1.98286	17.0104	19.6225	18.5297	15.6937	0.09889
2.14506	8.33975	7.99816	7.43673	5.25825	2.10399	2.07987	9.79129	1.98255	17.0588	19.6318	18.5384	15.6731	0.08919
2.1447	8.37962	8.02399	7.44435	5.24106	2.11022	2.07954	9.82459	1.98225	17.0894	19.6477	18.5515	15.6552	0.09247
2.14435	8.33167	7.96572	7.37512	5.21792	2.08211	2.0792	9.81772	1.98194	17.1101	19.6897	18.5575	15.6496	0.09414
2.14399	8.3603	7.97831	7.39679	5.19781	2.0807	2.07887	9.76844	1.98164	17.16	19.678	18.55	15.6309	0.08429
2.14363	8.37735	7.97826	7.38729	5.19769	2.08992	2.07853	9.82836	1.98133	17.2614	19.8229	18.6552	15.7287	0.09817
2.14328	8.33735	7.88166	7.32156	5.14699	2.05697	2.07819	9.80924	1.98103	17.2651	19.7789	18.6273	15.6453	0.09458
2.14292	8.35731	7.91919	7.31991	5.13732	2.06348	2.07786	9.81369	1.98073	17.2429	19.792	18.5832	15.6201	0.08406
2.14256	8.33281	7.88319	7.30228	5.10656	2.03906	2.07752	9.8483	1.98042	17.2802	19.7831	18.5859	15.6029	0.09762
2.1422	8.3692	7.88416	7.28664	5.09427	2.04241	2.07719	9.85979	1.98012	17.3552	19.868	18.6548	15.6691	0.09466
2.14185	8.37865	7.88751	7.26667	5.08228	2.04362	2.07685	9.86824	1.97981	17.4	19.9008	18.6672	15.6563	0.09053
2.14149	8.33122	7.82283	7.22707	5.03272	2.02026	2.07652	9.88665	1.97951	17.4498	19.9177	18.7045	15.6377	0.0834
2.14113	8.32579	7.81211	7.18881	5.03404	2.00436	2.07618	9.85857	1.9792	17.4365	19.9	18.6464	15.6051	0.08989
2.14078	8.33968	7.78748	7.19474	4.98402	2.00409	2.07585	9.85067	1.9789	17.5142	19.9597	18.7207	15.6403	0.08549
2.14042	8.34653	7.77889	7.17621	4.98135	1.99997	2.07551	9.82443	1.9786	17.5604	20.0042	18.7469	15.6296	0.08779
2.14007	8.34945	7.77759	7.1377	4.95926	1.98884	2.07518	9.84335	1.97829	17.5416	20.0003	18.6862	15.5892	0.08501
2.13971	8.31079	7.71427	7.08889	4.91126	1.97454	2.07484	9.85423	1.97799	17.5606	20.0022	18.6904	15.572	0.08374
2.13935	8.30848	7.69947	7.08647	4.90612	1.97266	2.07451	9.85148	1.97769	17.6782	20.0871	18.7898	15.6318	0.09025
2.139	8.33567	7.70164	7.08102	4.90075	1.97047	2.07418	9.85785	1.97738	17.632	20.0405	18.7099	15.5623	0.08346
2.13864	8.31143	7.67997	7.04475	4.85923	1.94743	2.07384	9.86263	1.97708	17.7581	20.1548	18.8209	15.6337	0.0906
2.13829	8.33569	7.67413	7.03652	4.86352	1.95917	2.07351	9.87174	1.97678	17.7247	20.0839	18.7523	15.5489	0.08169
2.13793	8.32576	7.64681	6.9955	4.84732	1.94149	2.07317	9.86563	1.97647	17.7851	20.169	18.8061	15.5929	0.08634
2.13758	8.32823	7.62619	6.97785	4.81348	1.93005	2.07284	9.87896	1.97617	17.8788	20.2587	18.8802	15.6187	0.09462
2.13722	8.3296	7.63703	6.98253	4.80679	1.93552	2.07251	9.85759	1.97587	17.7994	20.1611	18.7731	15.5261	0.07977
2.13687	8.28549	7.5713	6.92691	4.75753	1.9117	2.07217	9.87208	1.97557	17.8705	20.2261	18.8066	15.5583	0.08022
2.13651	8.30847	7.57997	6.91542	4.75756	1.91202	2.07184	9.8518	1.97526	17.9206	20.2562	18.8415	15.5628	0.08585
2.13616	8.29298	7.55267	6.90263	4.72164	1.9024	2.07151	9.86449	1.97496	17.9215	20.2501	18.8331	15.5221	0.08136
2.1358	8.3081	7.52594	6.86172	4.71344	1.88897	2.07117	9.90101	1.97466	18.0107	20.3339	18.8791	15.5614	0.07893
2.13545	8.3051	7.52697	6.85205	4.67931	1.89064	2.07084	9.86988	1.97435	18.0862	20.3921	18.9243	15.5794	0.08313
2.13509	8.28109	7.51073	6.83438	4.66146	1.8736	2.07051	9.88752	1.97405	18.0196	20.3067	18.8589	15.4744	0.08218
2.13474	8.30406	7.47702	6.82	4.65461	1.87532	2.07017	9.91841	1.97375	18.1257	20.4234	18.9454	15.5543	0.08648
2.13438	8.29102	7.46599	6.78275	4.63668	1.86203	2.06984	9.88062	1.97345	18.0627	20.3434	18.8432	15.4551	0.07066
2.13403	8.27923	7.44066	6.75704	4.60034	1.85463	2.06951	9.81083	1.97315	18.1253	20.3678	18.8642	15.4533	0.07897
2.13368	8.26268	7.40647	6.73311	4.58844	1.84554	2.06918	9.84392	1.97284	18.2353	20.5011	18.9648	15.5253	0.08195
2.13332	8.23333	7.36841	6.70012	4.55192	1.83665	2.06884	9.84584	1.97254	18.2182	20.448	18.9301	15.4594	0.08073
2.13297	8.29474	7.38339	6.70775	4.56926	1.84383	2.06851	9.87446	1.97224	18.1999	20.4282	18.8831	15.4132	0.07104
2.13261	8.25201	7.35494	6.67882	4.52802	1.83406	2.06818	9.8202	1.97194	18.3077	20.5101	18.966	15.4527	0.0763
2.13226	8.24454	7.32901	6.65221	4.49916	1.82252	2.06785	9.90613	1.97164	18.2861	20.4906	18.923	15.4025	0.07793
2.13191	8.24556	7.32165	6.62558	4.49626	1.82535	2.06751	9.85518	1.97134	18.2859	20.4774	18.9126	15.3715	0.08291
2.13155	8.22417	7.27403	6.61015	4.46419	1.81361	2.06718	9.83644	1.97103	18.3182	20.5127	18.9272	15.3716	0.07769
2.1312	8.21202	7.25786	6.57289	4.44292	1.79296	2.06685	9.88134	1.97073	18.3369	20.5129	18.8969	15.3418	0.076
2.13085	8.22717	7.24668	6.55396	4.42287	1.79983	2.06652	9.83769	1.97043	18.4234	20.6076	18.9796	15.3634	0.07518
2.1305	8.24546	7.23851	6.56141	4.41715	1.80205	2.06619	9.85294	1.97013	18.4706	20.6241	18.9927	15.3678	0.08423
2.13014	8.23519	7.2328	6.53943	4.39357	1.7873	2.06586	9.8891	1.96983	18.5026	20.644	18.9574	15.3315	0.07712
2.12979	8.17462	7.17738	6.46875	4.36389	1.77713	2.06552	9.90075	1.96953	18.5776	20.7246	19.0321	15.3874	0.08178
2.12944	8.1852	7.17391	6.48239	4.36575	1.76853	2.06519	9.8518	1.96923	18.5184	20.6545	18.9573	15.2857	0.071
2.12909	8.13491	7.10599	6.42864	4.30495	1.75329	2.06486	9.88442	1.96893	18.5843	20.6953	18.9962	15.2995	0.07464
2.12873	8.14498	7.09488	6.3958	4.30783	1.74489	2.06453	9.85761	1.96863	18.6685	20.7648	19.0452	15.3317	0.07279
2.12838	8.14615	7.07401	6.39092	4.28035	1.74448	2.0642	9.80643	1.96833	18.6275	20.7321	18.9902	15.269	0.07448
2.12803	8.12768	7.05091	6.35622	4.25382	1.73658	2.06387	9.80486	1.96803	18.6754	20.7587	19.0344	15.2502	0.0756
2.12768	8.13016	7.04957	6.35623	4.25406	1.7483	2.06354	9.83599	1.96773	18.7017	20.8036	19.0262	15.2605	0.07063
2.12733	8.13888	7.035	6.33678	4.23377	1.73025	2.06321	9.79438	1.96743	18.6205	20.6659	18.9126	15.1328	0.06495
2.12697	8.08935	6.99601	6.28047	4.20554	1.71418	2.06288	9.77656	1.96713	18.7733	20.8292	19.035	15.2295	0.06667
2.12662	8.07793	6.94535	6.26151	4.18243	1.706	2.06255	9.79258	1.96683	18.7473	20.7775	18.9863	15.1472	0.07158
2.12627	8.08492	6.95469	6.2689	4.17288	1.71572	2.06222	9.747	1.96653	18.8077	20.8221	18.9991	15.1676	0.07142
2.12592	8.07405	6.92381	6.23432	4.14626	1.70655	2.06189	9.81402	1.96623	18.9042	20.9324	19.0808	15.2124	0.0763
2.12557	8.07181	6.91092	6.21769	4.13691	1.6981	2.06156	9.79745	1.96593	18.8367	20.822	18.9758	15.0935	0.06384
2.12522	8.06316	6.89415	6.18972	4.11488	1.6895	2.06123	9.73608	1.96563	18.8342	20.8355	18.9567	15.0525	0.07117
2.12487	7.99802	6.81964	6.11391	4.06945	1.6644	2.0609	9.81874	1.96533	18.9369	20.9242	19.0196	15.109	0.06815
2.12452	8.02146	6.83694	6.119	4.07923	1.67582	2.06057	9.79913	1.96503	18.9396	20.9247	18.9885	15.083	0.07036
2.12416	8.02218	6.81259	6.12267	4.06508	1.67629	2.06024	9.7617	1.96473	18.9978	20.9493	19.0325	15.0504	0.07008
2.12381	8.02811	6.82883	6.11633	4.0662	1.68085	2.05991	9.82098	1.96443	19.0339	21.0083	19.0564	15.0714	0.0671
2.12346	7.99132	6.78564	6.07018	4.03193	1.6683	2.05958	9.79534	1.96413	19.0687	21.0405	19.0344	15.0659	0.06257
2.12311	7.92819	6.69745	6.00625	3.99537	1.64381	2.05925	9.79951	1.96383	19.1561	21.0824	19.0827	15.0746	0.0682
2.12276	7.95993	6.737	6.03489	4.01029	1.65412	2.05892	9.77901	1.96353	19.1111	21.017	19.0387	14.9681	0.06351
2.12241	7.90104	6.68077	5.97072	3.95748	1.62753	2.05859	9.81582	1.96323	19.1087	21.0329	19.008	14.951	0.06546
2.12206	7.90019	6.6479	5.95831	3.95439	1.63292	2.05826	9.82287	1.96293	19.2286	21.1407	19.0753	15.0351	0.06861
2.12171	7.90636	6.64358	5.93488	3.93329	1.63353	2.05793	9.77897	1.96263	19.2218	21.1107	19.0524	14.954	0.06609
2.12136	7.88141	6.6177	5.90603	3.92287	1.61752	2.0576	9.84028	1.96234	19.2368	21.1048	19.0557	14.9088	0.07255
2.12101	7.85649	6.59923	5.87413	3.89014	1.62006	2.05727	9.82454	1.96204	19.2528	21.1302	19.0423	14.9158	0.06165
2.12066	7.8583	6.54746	5.85414	3.86898	1.61472	2.05695	9.80458	1.96174	19.297	21.144	19.0427	14.9106	0.05558
2.12031	7.84642	6.56592	5.84562	3.8677	1.61652	2.05662	9.7854	1.96144	19.3268	21.1521	19.058	14.8686	0.06649
2.11997	7.84097	6.54413	5.80401	3.8512	1.61415	2.05629	9.80231	1.96114	19.3457	21.1847	19.077	14.8624	0.06069
2.11962	7.83767	6.51645	5.79044	3.83934	1.60116	2.05596	9.7929	1.96084	19.356	21.1798	19.0191	14.8392	0.0579
2.11927	7.80855	6.49475	5.75968	3.8174	1.5964	2.05563	9.84214	1.96055	19.4323	21.2622	19.0691	14.892	0.06577
2.11892	7.79958	6.46273	5.73311	3.80928	1.59005	2.05531	9.82917	1.96025	19.4245	21.2405	19.0586	14.7976	0.05779
2.11857	7.73805	6.41635	5.67779	3.76856	1.57373	2.05498	9.79378	1.95995	19.4224	21.2379	19.0055	14.7781	0.05956
2.11822	7.74293	6.41601	5.66677	3.766	1.57704	2.05465	9.87148	1.95965	19.4842	21.289	19.0365	14.793	0.06111
2.11787	7.74638	6.39867	5.64488	3.76624	1.58181	2.05432	9.84393	1.95936	19.5723	21.3566	19.0827	14.8014	0.05502
2.11752	7.70932	6.34023	5.61481	3.73405	1.56489	2.05399	9.89882	1.95906	19.6846	21.3877	19.179	14.8548	0.06712
2.11718	7.69937	6.34458	5.60989	3.72263	1.56288	2.05367	9.83926	1.95876	19.6494	21.4186	19.1165	14.7839	0.05757
2.11683	7.66776	6.28939	5.54948	3.68673	1.55863	2.05334	9.90019	1.95846	19.7111	21.4494	19.109	14.7991	0.06281
2.11648	7.68667	6.3142	5.56117	3.68441	1.56082	2.05301	9.92467	1.95817	19.7612	21.4799	19.1613	14.7816	0.06348
2.11613	7.65991	6.30051	5.52319	3.6755	1.55745	2.05268	9.88485	1.95787	19.7518	21.5102	19.1341	14.7387	0.06184
2.11578	7.62454	6.25814	5.47773	3.64831	1.53858	2.05236	9.89984	1.95757	19.7764	21.5403	19.0843	14.7157	0.05955
2.11544	7.59612	6.24152	5.4466	3.64417	1.54359	2.05203	9.93579	1.95727	19.8616	21.5702	19.1658	14.7759	0.06332
2.11509	7.59252	6.21128	5.41976	3.61136	1.53415	2.0517	9.95922	1.95698	19.8675	21.5999	19.1353	14.7033	0.05752
2.11474	7.58511	6.19536	5.4046	3.62701	1.53626	2.05138	9.94919	1.95668	19.8525	21.6294	19.1011	14.6746	0.06406
2.11439	7.57628	6.17532	5.37993	3.60949	1.53087	2.05105	9.9965	1.95638	19.9285	21.6587	19.1056	14.7096	0.05987
2.11405	7.55002	6.12862	5.35862	3.5895	1.52643	2.05072	9.99152	1.95609	19.9641	21.6877	19.1119	14.6812	0.05244
2.1137	7.53344	6.10634	5.33294	3.57663	1.52242	2.0504	9.97305	1.95579	20.0374	21.7166	19.1625	14.6764	0.06612
2.11335	7.54033	6.10933	5.30345	3.56932	1.52882	2.05007	10.0217	1.95549	20.0461	21.7452	19.1562	14.6992	0.05868
2.113	7.48942	6.07237	5.27654	3.54941	1.51767	2.04975	10.0181	1.9552	20.0656	21.7737	19.125	14.6668	0.05291
2.11266	7.48454	6.07095	5.25632	3.53712	1.50805	2.04942	10.0331	1.9549	20.1428	21.8019	19.1963	14.6515	0.06252
2.11231	7.44719	6.04562	5.21784	3.52717	1.50528	2.04909	10.0383	1.9546	20.154	21.83	19.1967	14.6186	0.05851
2.11196	7.46002	6.03529	5.20447	3.52955	1.50148	2.04877	9.99857	1.95431	20.1055	21.8578	19.078	14.551	0.04848
2.11162	7.41789	5.98622	5.1678	3.50257	1.49808	2.04844	10.1213	1.95401	20.2821	21.8854	19.1927	14.6527	0.06168
2.11127	7.42334	5.99376	5.15768	3.50816	1.49872	2.04812	10.0645	1.95372	20.298	21.9128	19.1918	14.6041	0.05362
2.11093	7.4114	5.97484	5.12965	3.48854	1.49453	2.04779	10.1123	1.95342	20.3165	21.94	19.172	14.5722	0.06256
2.11058	7.37446	5.9355	5.09002	3.47498	1.48446	2.04747	10.1761	1.95313	20.2898	21.967	19.1385	14.5472	0.05696
2.11023	7.39113	5.92776	5.09306	3.48201	1.49603	2.04714	10.1341	1.95283	20.4458	21.9938	19.2322	14.5884	0.04875
2.10989	7.36534	5.93533	5.05329	3.47286	1.49429	2.04681	10.1601	1.95253	20.4408	22.0204	19.224	14.5541	0.06524
2.10954	7.33856	5.89326	5.02288	3.46407	1.48298	2.04649	10.2112	1.95224	20.4344	22.0468	19.1767	14.54	0.0589
2.1092	7.34015	5.89773	5.01097	3.45269	1.47704	2.04616	10.1746	1.95194	20.5008	22.073	19.1829	14.5414	0.05358
2.10885	7.33213	5.88749	5.00765	3.46264	1.48108	2.04584	10.1913	1.95165	20.582	22.0989	19.2025	14.5157	0.06159
2.1085	7.27999	5.85449	4.95265	3.43948	1.46663	2.04551	10.1777	1.95135	20.5703	22.1247	19.2121	14.4959	0.05449
2.10816	7.2764	5.82074	4.92913	3.4448	1.47348	2.04519	10.162	1.95106	20.5987	22.1503	19.1724	14.4968	0.06782
2.10781	7.28077	5.83356	4.93664	3.44143	1.47717	2.04487	10.2277	1.95076	20.6919	22.1756	19.2072	14.5152	0.0566
2.10747	7.22484	5.80204	4.88185	3.42422	1.46692	2.04454	10.1949	1.95047	20.7066	22.2008	19.2284	14.4842	0.05852
2.10712	7.21938	5.77639	4.86478	3.41706	1.4708	2.04422	10.2083	1.95017	20.7154	22.2257	19.1927	14.4673	0.05186
2.10678	7.22993	5.75917	4.85308	3.41917	1.46336	2.04389	10.2746	1.94988	20.8021	22.2504	19.1963	14.4946	0.05468
2.10643	7.21325	5.77049	4.83371	3.42277	1.46548	2.04357	10.2377	1.94958	20.8376	22.2749	19.1924	14.4558	0.05882
2.10609	7.20855	5.76026	4.82166	3.41953	1.46072	2.04324	10.1572	1.94929	20.8389	22.2993	19.1995	14.4042	0.0619
2.10575	7.19181	5.74832	4.79738	3.42876	1.46788	2.04292	10.2149	1.94899	20.9293	22.3234	19.2546	14.4917	0.05402
2.1054	7.16464	5.71752	4.75321	3.41545	1.44466	2.0426	10.2466	1.9487	20.8927	22.3473	19.1423	14.3928	0.0446
2.10506	7.1435	5.71774	4.74634	3.40725	1.45596	2.04227	10.0866	1.94841	21.0551	22.371	19.2519	14.4446	0.06805
2.10471	7.16579	5.73416	4.75903	3.42328	1.47492	2.04195	10.1661	1.94811	21.1169	22.3944	19.2864	14.4498	0.05785
2.10437	7.13816	5.71062	4.72199	3.41572	1.46698	2.04163	10.1299	1.94782	21.1155	22.4177	19.2109	14.4463	0.06055
2.10403	7.13657	5.70544	4.71108	3.42132	1.46818	2.0413	10.1145	1.94752	21.1772	22.4408	19.2515	14.4346	0.06129
2.10368	7.1235	5.68709	4.68063	3.42434	1.46288	2.04098	10.1486	1.94723	21.1763	22.4637	19.2309	14.3519	0.05624
2.10334	7.09572	5.67919	4.67192	3.41732	1.46252	2.04066	10.1588	1.94694	21.1966	22.4863	19.2009	14.37	0.05838
2.10299	7.04177	5.65394	4.63345	3.41241	1.45061	2.04033	10.1218	1.94664	21.259	22.5088	19.2168	14.3984	0.05533
2.10265	7.07393	5.66628	4.64235	3.42912	1.47385	2.04001	10.138	1.94635	21.3703	22.531	19.2813	14.401	0.06008
2.10231	7.04824	5.64639	4.60973	3.43699	1.46635	2.03969	10.0989	1.94606	21.3538	22.5531	19.2114	14.3222	0.06885
2.10196	7.07093	5.64905	4.62096	3.43823	1.4618	2.03936	10.1107	1.94576	21.5117	22.5749	19.1809	14.3301	0.0556
2.10162	7.03715	5.65023	4.59886	3.45144	1.47676	2.03904	10.0803	1.94547	21.5502	22.5965	19.2307	14.3857	0.05996
2.10128	7.03236	5.64125	4.58034	3.45796	1.46917	2.03872	10.0837	1.94518	21.5884	22.618	19.1749	14.274	0.06212
2.10094	7.02676	5.62834	4.58122	3.46874	1.46584	2.0384	10.1181	1.94488	21.6265	22.6392	19.188	14.3077	0.05747
2.10059	7.0284	5.64752	4.56478	3.47874	1.47038	2.03807	10.0686	1.94459	21.6644	22.6602	19.1497	14.3071	0.05758
2.10025	7.03253	5.63629	4.56946	3.48059	1.46847	2.03775	10.0451	1.9443	21.7022	22.681	19.1886	14.295	0.06155
2.09991	6.98893	5.62067	4.54343	3.48507	1.46472	2.03743	10.0616	1.944	21.7397	22.7016	19.1924	14.2582	0.05418
2.09957	6.99792	5.61882	4.52836	3.49165	1.47493	2.03711	10.0288	1.94371	21.777	22.7219	19.1507	14.2691	0.05753
2.09922	7.00846	5.65898	4.53493	3.51291	1.48291	2.03679	10.0394	1.94342	21.8142	22.7421	19.1513	14.2959	0.0535
2.09888	6.99511	5.64106	4.52799	3.52493	1.48056	2.03646	10.0336	1.94313	21.8512	22.7621	19.1755	14.24	0.04955
2.09854	6.979	5.62902	4.52245	3.53117	1.48134	2.03614	10.0475	1.94283	21.888	22.7819	19.1559	14.2217	0.06269
2.0982	7.00474	5.63441	4.52678	3.56441	1.48946	2.03582	10.0159	1.94254	21.9246	22.8014	19.1372	14.2542	0.06298
2.09785	6.99068	5.64042	4.51829	3.56706	1.49601	2.0355	10.023	1.94225	21.9611	22.8208	19.1501	14.2179	0.05656
2.09751	6.98083	5.64293	4.51503	3.57508	1.49417	2.03518	10.0208	1.94196	21.9974	22.8399	19.13	14.1661	0.06037
2.09717	6.98012	5.64459	4.51654	3.59662	1.48825	2.03486	9.98358	1.94166	22.0334	22.8589	19.1734	14.2309	0.05763
2.09683	7.01149	5.67845	4.54051	3.63017	1.50818	2.03453	10.0053	1.94137	22.0693	22.8776	19.1101	14.2088	0.05416
2.09649	6.99099	5.66931	4.52921	3.61856	1.49674	2.03421	10.0295	1.94108	22.105	22.8961	19.1441	14.1681	0.06754
2.09615	6.97318	5.67133	4.51682	3.62778	1.49628	2.03389	10.0112	1.94079	22.1406	22.9144	19.0817	14.1222	0.05805
2.09581	6.96044	5.6674	4.51617	3.63965	1.50598	2.03357	10.0293	1.9405	22.1759	22.9325	19.1106	14.1738	0.05441
2.09547	6.96389	5.68583	4.52406	3.65558	1.49789	2.03325	10.0314	1.9402	22.2111	22.9505	19.0661	14.1442	0.054
2.09512	7.00728	5.71347	4.5525	3.68409	1.51992	2.03293	10.0251	1.93991	22.246	22.9682	19.0551	14.077	0.05717
2.09478	6.99317	5.70922	4.55343	3.70192	1.52691	2.03261	10.0442	1.93962	22.2808	22.9856	18.9993	14.0619	0.05728
2.09444	6.97898	5.70744	4.55731	3.72465	1.52351	2.03229	10.0234	1.93933	22.3154	23.0029	19.0304	14.1337	0.05602
2.0941	7.00109	5.74505	4.58014	3.74873	1.53079	2.03197	10.0549	1.93904	22.3499	23.02	19.0697	14.0806	0.05026
2.09376	6.97171	5.7172	4.5691	3.74901	1.52157	2.03165	10.058	1.93875	22.3841	23.0369	18.9851	14.0062	0.05161
2.09342	6.98175	5.73598	4.58592	3.75149	1.54194	2.03133	10.1057	1.93846	22.4182	23.0536	18.9857	14.063	0.05566
2.09308	6.99447	5.73841	4.59412	3.78146	1.5335	2.03101	10.1121	1.93817	22.452	23.07	18.9985	14.0486	0.04878
2.09274	7.01538	5.78521	4.62663	3.80089	1.55536	2.03069	10.0519	1.93787	22.4857	23.0863	18.973	13.9741	0.06195
2.0924	6.97707	5.75889	4.61028	3.79369	1.5473	2.03037	10.0962	1.93758	22.5193	23.1023	18.9703	14.0058	0.05769
2.09206	7.01198	5.78701	4.63963	3.81406	1.54946	2.03005	10.0817	1.93729	22.5526	23.1181	18.9786	14.0464	0.05448
2.09172	7.01288	5.80813	4.66293	3.83384	1.55446	2.02973	10.1022	1.937	22.5857	23.1338	18.975	13.9716	0.06163
2.09138	7.02733	5.83432	4.68865	3.84872	1.56178	2.02941	10.1044	1.93671	22.6187	23.1492	18.9383	13.9537	0.05792
2.09104	7.01305	5.81697	4.70953	3.84933	1.56262	2.02909	10.0994	1.93642	22.6515	23.1644	18.9029	13.9329	0.05887
2.0907	7.00079	5.82488	4.69356	3.8494	1.56041	2.02877	10.1287	1.93613	22.6841	23.1794	18.9426	13.9842	0.06144
2.09036	7.01587	5.85324	4.73397	3.87166	1.56094	2.02845	10.1138	1.93584	22.7165	23.1942	18.8638	13.8553	0.05422
2.09002	7.01606	5.83495	4.73277	3.86657	1.56394	2.02813	10.1645	1.93555	22.7487	23.2088	18.8483	13.8673	0.05261
2.08969	7.04165	5.86051	4.78078	3.88557	1.57169	2.02781	10.1636	1.93526	22.7808	23.2232	18.8566	13.912	0.05201
2.08935	7.02392	5.87167	4.78152	3.89616	1.57016	2.02749	10.1585	1.93497	22.8126	23.2374	18.8235	13.8211	0.04679
2.08901	7.08854	5.90963	4.85009	3.93036	1.57748	2.02718	10.1696	1.93468	22.8443	23.2514	18.8022	13.7715	0.04828
2.08867	7.05224	5.89687	4.85138	3.91283	1.57716	2.02686	10.2433	1.93439	22.8758	23.2651	18.8435	13.9005	0.05735
2.08833	7.04266	5.90307	4.85776	3.91083	1.57403	2.02654	10.2334	1.9341	22.9071	23.2787	18.7887	13.8264	0.05285
2.08799	7.04182	5.90023	4.88822	3.90621	1.57672	2.02622	10.2767	1.93381	22.9383	23.2921	18.7531	13.7255	0.05892
2.08765	7.03625	5.9115	4.89954	3.92211	1.56846	2.0259	10.2866	1.93352	22.9692	23.3052	18.75	13.7721	0.04889
2.08732	7.00801	5.89362	4.90605	3.9011	1.56338	2.02558	10.21	1.93323	23	23.3182	18.7759	13.8225	0.05601
2.08698	7.05487	5.93223	4.96431	3.945	1.58055	2.02526	10.3049	1.93294	23.0306	23.3309	18.6834	13.6823	0.04854
2.08664	7.0431	5.90706	4.96131	3.91646	1.58668	2.02495	10.3154	1.93265	23.061	23.3434	18.6564	13.6509	0.05271
2.0863	7.04622	5.92549	4.99018	3.92583	1.57096	2.02463	10.2556	1.93236	23.0912	23.3558	18.6784	13.7142	0.04708
2.08596	7.04693	5.92608	4.99627	3.91616	1.57485	2.02431	10.3323	1.93207	23.1212	23.3679	18.6965	13.691	0.04922
2.08563	7.06084	5.95397	5.03774	3.93407	1.57929	2.02399	10.3976	1.93178	23.1511	23.3798	18.6778	13.6341	0.06019
2.08529	7.06472	5.95408	5.04105	3.9308	1.57349	2.02368	10.4208	1.9315	23.1807	23.3915	18.6142	13.6257	0.04443
2.08495	7.05687	5.92932	5.04749	3.92561	1.56378	2.02336	10.3916	1.93121	23.2102	23.403	18.5908	13.6253	0.05074
2.08461	7.07875	5.97992	5.08876	3.93959	1.57467	2.02304	10.4391	1.93092	23.2395	23.4143	18.5794	13.5384	0.04537
2.08428	7.05189	5.95606	5.09222	3.91402	1.56556	2.02272	10.4481	1.93063	23.2687	23.4254	18.5634	13.5472	0.058
2.08394	7.03231	5.93025	5.08511	3.90376	1.55696	2.02241	10.4661	1.93034	23.2976	23.4362	18.5114	13.5454	0.04731
2.0836	7.03201	5.93533	5.08505	3.89717	1.55001	2.02209	10.4817	1.93005	23.3264	23.4469	18.5011	13.4999	0.05045
2.08326	7.05496	5.96038	5.12102	3.91508	1.56051	2.02177	10.5197	1.92976	23.3549	23.4574	18.4868	13.4246	0.04527
2.08293	7.04484	5.94176	5.12475	3.9024	1.54517	2.02145	10.5824	1.92947	23.3833	23.4676	18.4479	13.4488	0.04434
2.08259	7.01856	5.94217	5.12256	3.89133	1.54082	2.02114	10.5361	1.92919	23.4115	23.4777	18.4163	13.4307	0.04846
2.08225	7.04431	5.96587	5.15757	3.90136	1.55486	2.02082	10.5922	1.9289	23.4395	23.4875	18.3677	13.3056	0.04198
2.08192	7.01161	5.92986	5.11355	3.86968	1.5326	2.0205	10.5568	1.92861	23.4674	23.4972	18.4016	13.365	0.04229
2.08158	7.00683	5.921	5.13032	3.86359	1.53173	2.02019	10.6226	1.92832	23.495	23.5066	18.3716	13.4063	0.04585
2.08125	7.02132	5.94043	5.14207	3.86717	1.52737	2.01987	10.6223	1.92803	23.5225	23.5158	18.2984	13.2849	0.04768
2.08091	7.02033	5.94621	5.15078	3.86151	1.53233	2.01955	10.6383	1.92775	23.5498	23.5248	18.2934	13.2544	0.04462
2.08057	7.02895	5.95729	5.17594	3.86767	1.52524	2.01924	10.6517	1.92746	23.5769	23.5336	18.2316	13.2245	0.0415
2.08024	6.98082	5.92839	5.15032	3.83576	1.5173	2.01892	10.6671	1.92717	23.6038	23.5422	18.2852	13.2576	0.04587
2.0799	7.03565	5.97154	5.1706	3.85102	1.52391	2.01861	10.7204	1.92688	23.6306	23.5506	18.161	13.1193	0.03452
2.07957	6.99423	5.94273	5.15702	3.83921	1.515	2.01829	10.7541	1.9266	23.6571	23.5588	18.1633	13.1281	0.0293
2.07923	7.00156	5.94438	5.15519	3.81783	1.50755	2.01797	10.739	1.92631	23.6835	23.5668	18.2257	13.1748	0.04321
2.07889	6.98964	5.94706	5.16831	3.82891	1.50883	2.01766	10.7682	1.92602	23.7097	23.5746	18.0313	13.004	0.03452
2.07856	7.015	5.94838	5.17233	3.80886	1.51209	2.01734	10.8844	1.92573	23.7357	23.5821	18.0514	12.9971	0.0382
2.07822	6.99662	5.94034	5.15717	3.80627	1.49519	2.01703	10.8548	1.92545	23.7615	23.5895	18.0682	13.0651	0.04279
2.07789	6.99357	5.93435	5.16339	3.80766	1.4987	2.01671	10.909	1.92516	23.7872	23.5967	18.0443	13.0239	0.03124
2.07755	6.97039	5.91105	5.14147	3.78411	1.47949	2.0164	10.9484	1.92487	23.8126	23.6036	17.9325	12.8617	0.03524
2.07722	6.96012	5.91944	5.15214	3.7809	1.47824	2.01608	10.8941	1.92459	23.8379	23.6104	17.9169	12.8809	0.03036
2.07688	6.95643	5.90355	5.14171	3.77501	1.48291	2.01577	10.9539	1.9243	23.863	23.6169	17.9336	12.931	0.02852
2.07655	6.97138	5.9108	5.13879	3.77551	1.47846	2.01545	10.9848	1.92401	23.8879	23.6232	17.9171	12.8331	0.03643
2.07622	6.97483	5.9222	5.15558	3.77676	1.4784	2.01514	10.9898	1.92373	23.9126	23.6293	17.8387	12.7895	0.0275
2.07588	6.97294	5.91895	5.14426	3.76431	1.46877	2.01482	10.9848	1.92344	23.9372	23.6352	17.8341	12.8092	0.03291
2.07555	6.94686	5.89271	5.13032	3.75619	1.46634	2.01451	11.0017	1.92315	23.9615	23.641	17.7523	12.7096	0.02929
2.07521	6.94012	5.89586	5.10218	3.73875	1.46439	2.01419	11.0625	1.92287	23.9857	23.6465	17.7052	12.6344	0.02115
2.07488	6.95668	5.9125	5.1257	3.74727	1.46311	2.01388	11.0558	1.92258	24.0097	23.6517	17.7744	12.7342	0.04087
2.07454	6.93478	5.90192	5.1085	3.74004	1.4588	2.01356	11.074	1.92229	24.0335	23.6568	17.6473	12.6289	0.02705
2.07421	6.94338	5.88951	5.10055	3.74086	1.44817	2.01325	11.0825	1.92201	24.0571	23.6617	17.6227	12.5258	0.02177
2.07388	6.89733	5.88828	5.07328	3.72762	1.4403	2.01294	11.1153	1.92172	24.0806	23.6664	17.6136	12.544	0.02525
2.07354	6.90923	5.87284	5.06992	3.71211	1.43736	2.01262	11.1459	1.92144	24.1039	23.6709	17.5569	12.5165	0.02553
2.07321	6.9048	5.88062	5.0737	3.71879	1.42888	2.01231	11.0799	1.92115	24.1269	23.6751	17.4766	12.4111	0.01165
2.07288	6.933	5.90322	5.0901	3.73497	1.44969	2.01199	11.1406	1.92087	24.1498	23.6792	17.4591	12.39	0.02365
2.07254	6.8947	5.88261	5.05481	3.69779	1.44344	2.01168	11.1151	1.92058	24.1725	23.683	17.4681	12.4229	0.02288
2.07221	6.90537	5.8967	5.06621	3.71277	1.4459	2.01137	11.1279	1.92029	24.1951	23.6867	17.4082	12.3576	0.02641
2.07188	6.90219	5.86905	5.03645	3.70527	1.4258	2.01105	11.1185	1.92001	24.2174	23.6901	17.3193	12.2363	0.01612
2.07154	6.8765	5.86787	5.03587	3.7052	1.42406	2.01074	11.0516	1.91972	24.2396	23.6933	17.3427	12.2839	0.01786
2.07121	6.88107	5.87222	5.02556	3.69722	1.41975	2.01043	11.1174	1.91944	24.2616	23.6963	17.3356	12.259	0.02027
2.07088	6.88865	5.87502	5.0293	3.68902	1.42578	2.01011	11.0907	1.91915	24.2834	23.6991	17.2876	12.1738	0.01809
2.07054	6.85845	5.86422	5.00774	3.68128	1.41378	2.0098	11.0838	1.91887	24.305	23.7018	17.13	12.0895	0.00794
2.07021	6.88707	5.86829	5.00343	3.68759	1.42105	2.00949	11.0738	1.91858	24.3264	23.7042	17.2543	12.1929	0.01617
2.06988	6.88642	5.89132	5.01476	3.68255	1.41867	2.00917	11.0483	1.9183	24.3477	23.7064	17.129	12.0311	0.02505
2.06955	6.87805	5.87381	4.99658	3.67831	1.423	2.00886	11.0628	1.91801	24.3687	23.7083	17.1008	12.0138	0.01599
2.06921	6.86471	5.86615	4.97393	3.68187	1.40858	2.00855	11.0466	1.91773	24.3896	23.7101	17.1699	12.0958	0.01822
2.06888	6.89365	5.88547	4.98202	3.69618	1.41863	2.00823	11.0799	1.91744	24.4103	23.7117	17.0716	11.97	0.00555
2.06855	6.8579	5.84861	4.94186	3.66332	1.40421	2.00792	11.0704	1.91716	24.4308	23.7131	16.9832	11.8638	0.0086
2.06822	6.86565	5.86394	4.96681	3.67725	1.40336	2.00761	11.0697	1.91687	24.4512	23.7142	16.9444	11.8711	0.01362
2.06789	6.86219	5.87657	4.95211	3.68401	1.40991	2.0073	11.1148	1.91659	24.4713	23.7152	16.9217	11.8672	0.01358
2.06755	6.8622	5.87428	4.95428	3.67402	1.40843	2.00698	11.1031	1.91631	24.4913	23.7159	16.8643	11.7437	0.0061
2.06722	6.84548	5.8747	4.93734	3.67513	1.40893	2.00667	11.1192	1.91602	24.5111	23.7164	16.8722	11.7707	0.01026
2.06689	6.85107	5.87992	4.93455	3.66779	1.40627	2.00636	11.1428	1.91574	24.5307	23.7168	16.8048	11.7442	0.00945
2.06656	6.86422	5.88657	4.93286	3.67518	1.40506	2.00605	11.147	1.91545	24.5501	23.7169	16.7567	11.6373	0.00485
2.06623	6.86638	5.88859	4.94804	3.66788	1.41396	2.00574	11.1271	1.91517	24.5693	23.7168	16.7298	11.6161	0.00871
2.0659	6.85638	5.88497	4.92873	3.67441	1.40872	2.00542	11.1588	1.91489	24.5884	23.7165	16.6455	11.5981	0.00676
2.06557	6.8457	5.87215	4.90512	3.65416	1.40734	2.00511	11.1182	1.9146	24.6073	23.716	16.6132	11.5361	0.00469
2.06524	6.87195	5.90186	4.93281	3.68237	1.41557	2.0048	11.1586	1.91432	24.6259	23.7154	16.5517	11.4594	-0.00314
2.06491	6.86644	5.88058	4.92186	3.66199	1.41076	2.00449	11.1238	1.91403	24.6444	23.7144	16.5466	11.4748	-0.00299
2.06457	6.87839	5.90119	4.93029	3.67413	1.41573	2.00418	11.0929	1.91375	24.6628	23.7133	16.6243	11.4957	0.01161
2.06424	6.85087	5.88699	4.90849	3.65969	1.40266	2.00387	11.0898	1.91347	24.6809	23.712	16.4947	11.3554	-0.000638533
2.06391	6.88425	5.91207	4.92783	3.67414	1.41577	2.00356	11.1554	1.91318	24.6989	23.7105	16.462	11.3704	0.00194
2.06358	6.88405	5.91179	4.92598	3.67389	1.40559	2.00324	11.0604	1.9129	24.7166	23.7087	16.4461	11.349	0.00117
2.06325	6.86588	5.91598	4.9221	3.66487	1.4109	2.00293	11.0781	1.91262	24.7342	23.7068	16.3676	11.2168	-0.00753
2.06292	6.89041	5.91033	4.92372	3.66666	1.40776	2.00262	11.099	1.91233	24.7516	23.7047	16.3237	11.2165	-0.000902633
2.06259	6.897	5.92259	4.9395	3.67351	1.41355	2.00231	11.0031	1.91205	24.7688	23.7023	16.3281	11.2263	0.000192469
2.06226	6.91798	5.93	4.94645	3.67907	1.42419	2.002	11.0531	1.91177	24.7859	23.6997	16.2997	11.1675	0.00098619
2.06193	6.92488	5.93475	4.94572	3.67084	1.42388	2.00169	10.9964	1.91149	24.8027	23.697	16.2129	11.0941	-0.0013
2.0616	6.88328	5.91959	4.92541	3.65109	1.4174	2.00138	11.007	1.9112	24.8194	23.694	16.2502	11.1437	-0.00406
2.06127	6.87776	5.91604	4.91353	3.64661	1.41936	2.00107	10.9526	1.91092	24.8359	23.6908	16.1052	10.9797	-0.00765
2.06094	6.91762	5.95278	4.94927	3.65907	1.42364	2.00076	11.0249	1.91064	24.8522	23.6874	16.1427	10.9816	-0.00305
2.06061	6.9165	5.94591	4.94968	3.65616	1.41885	2.00045	10.9983	1.91036	24.8683	23.6838	16.1402	11.0115	-0.00294
2.06029	6.90733	5.94348	4.95022	3.64723	1.4182	2.00014	11.0053	1.91007	24.8843	23.68	16.0714	10.9297	-0.00804
2.05996	6.92343	5.9388	4.95566	3.63915	1.42543	1.99983	10.9575	1.90979	24.9	23.676	16.0412	10.8788	-0.0046
2.05963	6.90096	5.92925	4.94759	3.63237	1.42323	1.99952	10.9375	1.90951	24.9156	23.6718	16.0025	10.8722	-0.00264
2.0593	6.93637	5.95548	4.9695	3.6521	1.42265	1.99921	10.9462	1.90923	24.931	23.6674	16.0043	10.8594	-0.00535
2.05897	6.91557	5.94297	4.96258	3.62721	1.42613	1.9989	10.9445	1.90894	24.9462	23.6627	15.9135	10.7576	-0.00831
2.05864	6.93045	5.95769	4.97232	3.6161	1.42314	1.99859	10.8925	1.90866	24.9612	23.6579	15.8856	10.7284	-0.00624
2.05831	6.95069	5.98939	5.0109	3.62899	1.43197	1.99828	10.9436	1.90838	24.9761	23.6529	15.886	10.7487	-0.00238
2.05798	6.93332	5.9473	4.9797	3.60455	1.41258	1.99797	10.8649	1.9081	24.9907	23.6476	15.8645	10.6948	-0.01427
2.05765	6.93814	5.95157	4.99807	3.60746	1.41987	1.99766	10.861	1.90782	25.0052	23.6422	15.7785	10.6041	-0.01643
2.05733	6.93497	5.95011	5.00255	3.59671	1.42662	1.99735	10.8285	1.90754	25.0195	23.6365	15.8293	10.6814	-0.00419
2.057	6.94779	5.94611	5.00486	3.59821	1.42	1.99704	10.8711	1.90725	25.0336	23.6306	15.7779	10.5965	-0.00638
2.05667	6.94961	5.95757	5.01525	3.57448	1.42204	1.99674	10.7869	1.90697	25.0476	23.6245	15.6682	10.4792	-0.01874
2.05634	6.96597	5.94974	5.02387	3.58157	1.43276	1.99643	10.7796	1.90669	25.0613	23.6183	15.7012	10.5341	-0.01394
2.05601	6.95617	5.97213	5.03433	3.57687	1.42747	1.99612	10.822	1.90641	25.0749	23.6118	15.7109	10.5476	-0.0036
2.05569	6.95329	5.94891	5.02742	3.53789	1.41329	1.99581	10.8011	1.90613	25.0882	23.6051	15.6045	10.4016	-0.01902
2.05536	6.94443	5.94477	5.02544	3.54533	1.41833	1.9955	10.7806	1.90585	25.1014	23.5982	15.6241	10.4401	-0.00783
2.05503	6.98585	5.97131	5.06236	3.55274	1.4197	1.99519	10.7863	1.90557	25.1144	23.5911	15.6339	10.4414	-0.00336
2.0547	6.95551	5.93596	5.0391	3.52372	1.41281	1.99488	10.7137	1.90529	25.1273	23.5837	15.5069	10.3076	-0.01714
2.05438	6.95874	5.93126	5.0338	3.51746	1.40321	1.99457	10.7079	1.905	25.1399	23.5762	15.5212	10.3145	-0.01105
2.05405	6.96896	5.93335	5.03711	3.51322	1.41429	1.99427	10.6806	1.90472	25.1524	23.5685	15.51	10.3317	-0.00674
2.05372	6.9679	5.93828	5.04134	3.50682	1.39538	1.99396	10.6902	1.90444	25.1647	23.5606	15.4464	10.2224	-0.0231
2.05339	6.95871	5.93055	5.0386	3.49631	1.39949	1.99365	10.6494	1.90416	25.1768	23.5541	15.3947	10.2134	-0.01666
2.05307	6.95363	5.92813	5.03675	3.47387	1.39756	1.99334	10.6736	1.90388	25.1887	23.5472	15.4691	10.2595	-0.00932
2.05274	6.96492	5.93394	5.03982	3.47847	1.39381	1.99303	10.6382	1.9036	25.2004	23.5398	15.4437	10.2015	-0.01445
2.05241	6.96149	5.93149	5.04054	3.47598	1.39054	1.99273	10.6023	1.90332	25.212	23.5324	15.3968	10.1466	-0.00654
2.05209	6.97265	5.94015	5.03501	3.46957	1.38537	1.99242	10.558	1.90304	25.2233	23.524	15.311	10.1198	-0.02074
2.05176	6.92049	5.91203	4.99625	3.4528	1.36974	1.99211	10.5758	1.90276	25.2345	23.5158	15.2855	10.0558	-0.02028
2.05143	6.92552	5.904	5.00532	3.43796	1.3685	1.9918	10.5252	1.90248	25.2455	23.5063	15.2718	10.0359	-0.00887
2.05111	6.93857	5.89971	5.00289	3.43162	1.36347	1.9915	10.5592	1.9022	25.2563	23.4967	15.2649	10.0397	-0.01461
2.05078	6.91469	5.89131	4.97763	3.41526	1.35992	1.99119	10.5136	1.90192	25.267	23.4868	15.2509	10.0205	-0.01218
2.05046	6.9214	5.89189	4.99549	3.42544	1.35987	1.99088	10.4481	1.90164	25.2774	23.4765	15.1637	9.93709	-0.00718
2.05013	6.92032	5.88539	4.99555	3.41442	1.35218	1.99058	10.3949	1.90136	25.2877	23.4661	15.1835	9.95296	-0.01777
2.0498	6.92095	5.8691	4.97217	3.40624	1.34181	1.99027	10.4833	1.90108	25.2978	23.4551	15.1337	9.91331	-0.01537
2.04948	6.93095	5.88005	4.95609	3.41247	1.33482	1.98996	10.3741	1.9008	25.3077	23.4442	15.1569	9.89883	-0.00539
2.04915	6.92982	5.89366	4.96916	3.40216	1.33618	1.98966	10.3952	1.90052	25.3174	23.4327	15.055	9.83779	-0.01542
2.04883	6.89633	5.87174	4.94826	3.39807	1.31514	1.98935	10.394	1.90024	25.3269	23.4212	15.1021	9.86959	-0.00687
2.0485	6.89619	5.88182	4.93724	3.39749	1.33136	1.98904	10.3386	1.89996	25.3363	23.4093	15.0308	9.78376	-0.01023
2.04818	6.91596	5.87577	4.94411	3.38414	1.32622	1.98874	10.3319	1.89969	25.3454	23.3966	14.984	9.76814	-0.01488
2.04785	6.89497	5.84394	4.92176	3.38069	1.30901	1.98843	10.3711	1.89941	25.3544	23.3833	15.0081	9.76759	-0.01204
2.04753	6.88032	5.84326	4.91214	3.37005	1.31744	1.98812	10.3073	1.89913	25.3632	23.3697	15.0023	9.75426	-0.01255
2.0472	6.86621	5.84265	4.8959	3.36463	1.30214	1.98782	10.3507	1.89885	25.3718	23.3564	14.9388	9.68095	-0.0158
2.04688	6.83709	5.83257	4.87437	3.35004	1.29218	1.98751	10.3096	1.89857	25.3803	23.342	14.9087	9.66682	-0.01858
2.04655	6.83642	5.81319	4.87003	3.33287	1.29567	1.9872	10.2524	1.89829	25.3885	23.327	14.8828	9.63584	-0.00941
2.04623	6.82429	5.81074	4.85405	3.32568	1.28258	1.9869	10.2433	1.89801	25.3966	23.3121	14.8393	9.6028	-0.01595
2.0459	6.81349	5.81991	4.84314	3.32943	1.28778	1.98659	10.2542	1.89773	25.4045	23.297	14.8566	9.60571	-0.01326
2.04558	6.80127	5.80772	4.83769	3.32274	1.2796	1.98629	10.1971	1.89745	25.4122	23.281	14.8274	9.60298	-0.01216
2.04525	6.80788	5.81362	4.82453	3.32674	1.27595	1.98598	10.2275	1.89718	25.4197	23.2648	14.7688	9.52412	-0.01087
2.04493	6.79983	5.81386	4.81207	3.30523	1.27729	1.98568	10.1786	1.8969	25.4271	23.2484	14.8069	9.5607	-0.00861
2.04461	6.81593	5.83537	4.79786	3.31917	1.26715	1.98537	10.1492	1.89662	25.4342	23.2315	14.7582	9.53934	-0.00716
2.04428	6.80297	5.82121	4.78533	3.30468	1.26373	1.98507	10.1311	1.89634	25.4412	23.215	14.7018	9.48254	-0.01227
2.04396	6.78941	5.80751	4.76871	3.28783	1.25688	1.98476	10.1615	1.89606	25.448	23.1974	14.6375	9.41989	-0.00903
2.04363	6.79142	5.83727	4.77418	3.30165	1.26334	1.98446	10.0558	1.89578	25.4546	23.1794	14.702	9.48233	-0.0077
2.04331	6.79557	5.81105	4.76224	3.29373	1.26162	1.98415	10.0947	1.89551	25.461	23.1617	14.6491	9.4215	-0.01241
2.04299	6.79708	5.83158	4.75501	3.29022	1.25753	1.98385	10.0594	1.89523	25.4672	23.1436	14.5886	9.35337	-0.0061
2.04266	6.78649	5.82675	4.75079	3.29445	1.26213	1.98354	10.0945	1.89495	25.4733	23.1251	14.5964	9.40333	-0.00431
2.04234	6.77548	5.81374	4.71644	3.27755	1.25659	1.98324	9.99533	1.89467	25.4792	23.1057	14.537	9.32914	-0.0135
2.04202	6.79373	5.82591	4.72306	3.26086	1.25618	1.98293	9.97785	1.8944	25.4849	23.0866	14.521	9.28731	-0.01552
2.04169	6.7806	5.82362	4.70812	3.25485	1.26409	1.98263	10.0268	1.89412	25.4904	23.0665	14.5682	9.35051	-0.01106
2.04137	6.78386	5.83267	4.7066	3.26468	1.25179	1.98232	9.98676	1.89384	25.4957	23.0467	14.4687	9.26986	-0.00319
2.04105	6.76257	5.81532	4.67793	3.25466	1.25769	1.98202	9.96332	1.89356	25.5008	23.0265	14.4251	9.21764	-0.01585
2.04072	6.75639	5.80991	4.68056	3.23946	1.25024	1.98171	9.90645	1.89329	25.5058	23.0058	14.469	9.27296	-0.00989
2.0404	6.78307	5.83159	4.69873	3.24166	1.26031	1.98141	9.97503	1.89301	25.5106	22.9852	14.4072	9.22607	-0.01336
2.04008	6.76381	5.83009	4.68657	3.23723	1.25867	1.98111	9.89204	1.89273	25.5152	22.9637	14.2789	9.0935	-0.01491
2.03976	6.76305	5.8409	4.69702	3.23102	1.25197	1.9808	9.90666	1.89246	25.5196	22.9424	14.3983	9.22273	-0.00569
2.03943	6.76887	5.84563	4.70561	3.23765	1.26335	1.9805	9.9016	1.89218	25.5238	22.9208	14.3169	9.16511	-0.00126
2.03911	6.78824	5.85434	4.69208	3.23497	1.26667	1.98019	9.8602	1.8919	25.5279	22.8991	14.2663	9.08656	-0.01382
2.03879	6.78499	5.8671	4.70699	3.23338	1.25835	1.97989	9.90627	1.89162	25.5317	22.8772	14.2836	9.1392	-0.00499
2.03847	6.75927	5.84517	4.67387	3.21934	1.25995	1.97959	9.87662	1.89135	25.5324	22.855	14.269	9.12889	-0.00759
2.03814	6.79997	5.88493	4.70493	3.22943	1.25894	1.97928	9.85439	1.89107	25.5329	22.8329	14.1743	8.99059	-0.01829
2.03782	6.77014	5.88507	4.69255	3.22845	1.25635	1.97898	9.84258	1.89079	25.5325	22.81	14.1735	9.05763	-0.00915
2.0375	6.7872	5.87973	4.688	3.20815	1.25315	1.97868	9.82849	1.89052	25.5323	22.7871	14.1922	9.06874	-0.01007
2.03718	6.80265	5.90147	4.69294	3.22621	1.26263	1.97837	9.81323	1.89024	25.5314	22.7637	14.081	8.92614	-0.0125
2.03686	6.83373	5.91652	4.7073	3.22839	1.27786	1.97807	9.85134	1.88997	25.5306	22.7405	14.1165	9.00204	-0.00419
2.03654	6.79846	5.88435	4.67684	3.20009	1.26195	1.97777	9.75353	1.88969	25.5294	22.7164	14.1104	9.00599	-0.00843
2.03622	6.82515	5.91574	4.69755	3.20604	1.2701	1.97747	9.78445	1.88941	25.5271	22.6919	14.0009	8.87182	-0.01589
2.03589	6.81442	5.91174	4.68722	3.20827	1.27329	1.97716	9.78771	1.88914	25.526	22.6684	14.0388	8.93421	-0.000965297
2.03557	6.80502	5.90596	4.70118	3.20278	1.26499	1.97686	9.75375	1.88886	25.5242	22.644	14.0029	8.91164	-0.00487
2.03525	6.8382	5.92471	4.70812	3.20269	1.28482	1.97656	9.70929	1.88859	25.5218	22.6197	13.9579	8.82285	-0.01596
2.03493	6.82374	5.92058	4.69178	3.19093	1.27961	1.97626	9.66047	1.88831	25.5197	22.5951	13.8992	8.83463	-0.01228
2.03461	6.83296	5.94987	4.71152	3.19366	1.27932	1.97595	9.68423	1.88803	25.5175	22.5704	13.951	8.8763	-0.00866
2.03429	6.85642	5.9552	4.72016	3.20048	1.2951	1.97565	9.67966	1.88776	25.515	22.5459	13.8668	8.77047	-0.01169
2.03397	6.85818	5.96775	4.71189	3.19021	1.28669	1.97535	9.65435	1.88748	25.5134	22.5217	13.7764	8.74587	-0.01326
2.03365	6.84306	5.96479	4.7187	3.17931	1.29231	1.97505	9.62698	1.88721	25.5113	22.497	13.8317	8.78712	-0.01017
2.03333	6.83741	5.95192	4.68825	3.17219	1.28675	1.97474	9.59242	1.88693	25.5094	22.4721	13.7038	8.65912	-0.01061
2.03301	6.85958	5.95431	4.70943	3.16148	1.28846	1.97444	9.62523	1.88666	25.5076	22.4472	13.7049	8.69065	-0.01013
2.03269	6.86623	5.95981	4.70554	3.15847	1.2899	1.97414	9.59983	1.88638	25.5061	22.4217	13.723	8.71115	-0.01594
2.03237	6.89112	5.96406	4.72352	3.14385	1.28548	1.97384	9.60267	1.88611	25.5054	22.3964	13.6666	8.62712	-0.01583
2.03205	6.8661	5.94995	4.69651	3.12886	1.29215	1.97354	9.54	1.88583	25.5049	22.3708	13.5938	8.6188	-0.00964
2.03173	6.88789	5.95498	4.71729	3.13349	1.28811	1.97324	9.51154	1.88556	25.5045	22.3444	13.6204	8.65154	-0.00366
2.03141	6.88716	5.9683	4.71787	3.12463	1.29938	1.97293	9.50156	1.88528	25.5049	22.3187	13.6063	8.57821	-0.01094
2.03109	6.89485	5.95706	4.69794	3.11464	1.29268	1.97263	9.51848	1.88501	25.506	22.2927	13.5089	8.52787	-0.00688
2.03077	6.87522	5.92811	4.69692	3.09482	1.27916	1.97233	9.53138	1.88473	25.5069	22.2666	13.5613	8.59456	-0.00626
2.03045	6.89181	5.92953	4.69882	3.09871	1.28312	1.97203	9.44743	1.88446	25.5088	22.2405	13.5039	8.50037	-0.00842
2.03013	6.89245	5.93915	4.68196	3.09063	1.28569	1.97173	9.46049	1.88418	25.5114	22.2146	13.4006	8.44205	-0.00894
2.02981	6.91015	5.91437	4.70135	3.06349	1.2827	1.97143	9.43277	1.88391	25.5145	22.1886	13.4391	8.50755	-0.01302
2.02949	6.91818	5.92797	4.68893	3.06567	1.279	1.97113	9.45734	1.88363	25.5183	22.163	13.4479	8.44005	-0.01234
2.02917	6.91573	5.90526	4.69796	3.05418	1.28453	1.97083	9.40183	1.88336	25.5227	22.1371	13.2678	8.36373	-0.00383
2.02885	6.91827	5.90785	4.69464	3.0466	1.27677	1.97053	9.3905	1.88309	25.5278	22.1112	13.3107	8.44414	-0.00565
2.02853	6.90629	5.88962	4.66376	3.02996	1.27016	1.97023	9.41986	1.88281	25.533	22.0857	13.2606	8.34807	-0.01159
2.02821	6.9173	5.88123	4.65561	3.00678	1.26982	1.96993	9.38569	1.88254	25.5377	22.0592	13.1946	8.31905	-0.01007
2.0279	6.91837	5.88419	4.66145	3.00813	1.27029	1.96963	9.32349	1.88226	25.5437	22.034	13.1711	8.331	-0.01406
2.02758	6.92591	5.87015	4.66986	2.99683	1.26031	1.96932	9.40529	1.88199	25.5481	22.0072	13.2091	8.31039	-0.01236
2.02726	6.89265	5.86097	4.63839	2.96961	1.24631	1.96902	9.39121	1.88172	25.5532	21.9804	13.1048	8.24459	-0.00484
2.02694	6.90111	5.84283	4.62973	2.97488	1.24835	1.96872	9.37362	1.88144	25.5585	21.9542	13.0638	8.25362	-0.01151
2.02662	6.93282	5.86285	4.64471	2.96778	1.25746	1.96842	9.3145	1.88117	25.5635	21.9274	13.0544	8.20961	-0.01665
2.0263	6.89245	5.8221	4.63472	2.94439	1.24472	1.96812	9.29808	1.8809	25.5689	21.901	12.9707	8.14254	-0.00972
2.02599	6.87898	5.80434	4.62094	2.92622	1.24484	1.96782	9.32261	1.88062	25.5744	21.8748	12.9499	8.18284	-0.00642
2.02567	6.87529	5.78931	4.62451	2.9085	1.23237	1.96753	9.32609	1.88035	25.5801	21.8484	12.9507	8.16072	-0.00556
2.02535	6.88946	5.78336	4.60439	2.89758	1.23392	1.96723	9.30345	1.88008	25.5862	21.8221	12.8396	8.05265	-0.00657
2.02503	6.88641	5.76826	4.59778	2.89149	1.22068	1.96693	9.24235	1.8798	25.592	21.7965	12.7953	8.07288	-0.0177
2.02471	6.91662	5.78201	4.6114	2.88714	1.22563	1.96663	9.2768	1.87953	25.5977	21.7704	12.8527	8.05302	-0.01469
2.0244	6.87319	5.74763	4.57607	2.85784	1.21906	1.96633	9.2311	1.87926	25.6038	21.7446	12.7278	7.99885	-0.01254
2.02408	6.90099	5.7422	4.5752	2.85357	1.20859	1.96603	9.16579	1.87898	25.6088	21.7184	12.7009	8.00594	-0.01612
2.02376	6.86566	5.72188	4.55746	2.83724	1.20236	1.96573	9.20177	1.87871	25.614	21.6922	12.7134	7.97089	-0.0142
2.02344	6.87388	5.71281	4.5455	2.82821	1.19716	1.96543	9.15408	1.87844	25.6194	21.6669	12.6332	7.91098	-0.02008
2.02313	6.90132	5.71155	4.55023	2.82094	1.19548	1.96513	9.1511	1.87817	25.6242	21.6405	12.612	7.94583	-0.01411
2.02281	6.89169	5.69481	4.54091	2.80935	1.1927	1.96483	9.14895	1.87789	25.6287	21.6146	12.6195	7.92487	-0.01365
2.02249	6.87657	5.66619	4.5144	2.77464	1.18488	1.96453	9.14849	1.87762	25.633	21.5883	12.4447	7.795	-0.01748
2.02218	6.88275	5.65743	4.50718	2.77135	1.18259	1.96423	9.13717	1.87735	25.637	21.5619	12.4563	7.85921	-0.01708
2.02186	6.86835	5.63123	4.48619	2.75422	1.17028	1.96394	9.08085	1.87708	25.641	21.536	12.4851	7.82038	-0.01382
2.02154	6.86374	5.62373	4.48269	2.74385	1.15644	1.96364	9.13742	1.8768	25.6448	21.5095	12.3334	7.72002	-0.02069
2.02123	6.84068	5.59456	4.46669	2.72666	1.15202	1.96334	9.10541	1.87653	25.6487	21.4836	12.3388	7.77764	-0.02121
2.02091	6.85241	5.57096	4.46677	2.72425	1.14425	1.96304	9.0622	1.87626	25.6522	21.4579	12.3403	7.71682	-0.02196
2.02059	6.86161	5.58932	4.45665	2.71534	1.14042	1.96274	9.01776	1.87599	25.6555	21.4323	12.2031	7.62975	-0.02034
2.02028	6.82169	5.55626	4.42562	2.69149	1.13952	1.96244	9.05195	1.87571	25.659	21.4065	12.1975	7.68264	-0.02732
2.01996	6.81167	5.53219	4.40941	2.6789	1.12571	1.96215	9.01054	1.87544	25.6619	21.3807	12.2016	7.63151	-0.02044
2.01965	6.8035	5.52347	4.39293	2.66788	1.11918	1.96185	8.9817	1.87517	25.6643	21.355	12.0636	7.53389	-0.02156
2.01933	6.78511	5.4801	4.37558	2.64263	1.09726	1.96155	9.04901	1.8749	25.6676	21.3301	12.0729	7.57544	-0.03222
2.01901	6.80005	5.49208	4.36434	2.64188	1.10111	1.96125	8.98943	1.87463	25.6694	21.3044	12.0487	7.539	-0.02935
2.0187	6.76672	5.46068	4.33489	2.62039	1.08965	1.96096	9.00046	1.87436	25.6704	21.2784	11.9395	7.45996	-0.02748
2.01838	6.77829	5.45449	4.34701	2.61666	1.09018	1.96066	8.98489	1.87408	25.6716	21.2529	11.9273	7.48675	-0.03082
2.01807	6.76938	5.44082	4.32221	2.59863	1.08511	1.96036	9.03575	1.87381	25.6727	21.2269	11.9365	7.46009	-0.02825
2.01775	6.76482	5.42366	4.32626	2.58774	1.06833	1.96006	8.98142	1.87354	25.6728	21.2014	11.8354	7.38418	-0.01955
2.01744	6.71927	5.39918	4.29783	2.56242	1.05133	1.95977	8.94906	1.87327	25.6727	21.1754	11.7663	7.37608	-0.0349
2.01712	6.71245	5.3806	4.27191	2.55695	1.04729	1.95947	8.96322	1.873	25.673	21.15	11.8215	7.37951	-0.03081
2.01681	6.71541	5.36569	4.25234	2.5353	1.03812	1.95917	8.96296	1.87273	25.6719	21.1239	11.625	7.22916	-0.03525
2.01649	6.69871	5.35173	4.24583	2.53068	1.03294	1.95887	8.95427	1.87246	25.6709	21.0982	11.6447	7.31935	-0.03384
2.01618	6.68918	5.31555	4.23899	2.52105	1.02592	1.95858	8.89662	1.87219	25.6701	21.0731	11.6343	7.25942	-0.02995
2.01586	6.66493	5.31407	4.20395	2.50802	1.01432	1.95828	8.93723	1.87192	25.669	21.0479	11.5082	7.16424	-0.03654
2.01555	6.64814	5.30554	4.18653	2.49694	1.00989	1.95798	8.85417	1.87165	25.6666	21.0223	11.5118	7.19244	-0.0344
2.01523	6.62913	5.27099	4.17788	2.46788	0.99668	1.95769	8.83024	1.87137	25.6639	20.9966	11.514	7.16225	-0.04675
2.01492	6.60957	5.25239	4.15979	2.45917	0.98199	1.95739	8.83915	1.8711	25.6611	20.9716	11.3866	7.08966	-0.03473
2.0146	6.58691	5.23158	4.14117	2.45008	0.97656	1.95709	8.75052	1.87083	25.6573	20.9459	11.3517	7.08808	-0.04567
2.01429	6.60053	5.21694	4.13123	2.44467	0.97146	1.9568	8.82231	1.87056	25.6536	20.9209	11.3858	7.08718	-0.03816
2.01397	6.56938	5.22238	4.10606	2.42472	0.96631	1.9565	8.80341	1.87029	25.6494	20.8953	11.2386	6.97844	-0.03753
2.01366	6.55922	5.18821	4.10227	2.41346	0.95815	1.95621	8.74765	1.87002	25.6443	20.8694	11.1979	7.00037	-0.03944
2.01335	6.5416	5.19068	4.09185	2.41156	0.95322	1.95591	8.75068	1.86975	25.6391	20.8436	11.2466	7.00575	-0.04068
2.01303	6.51126	5.16487	4.0659	2.38721	0.94497	1.95561	8.6944	1.86948	25.6337	20.8175	11.0497	6.86243	-0.04945
2.01272	6.49586	5.13648	4.04226	2.37921	0.93239	1.95532	8.74875	1.86921	25.627	20.7925	11.0563	6.90586	-0.04389
2.01241	6.4741	5.12249	4.0186	2.36032	0.92444	1.95502	8.69421	1.86894	25.6189	20.768	11.0725	6.87626	-0.04864
2.01209	6.45886	5.11391	4.02421	2.35333	0.9156	1.95473	8.6761	1.86867	25.609	20.7439	10.946	6.8032	-0.04685
2.01178	6.43361	5.09131	3.99968	2.34034	0.90088	1.95443	8.65457	1.8684	25.5986	20.719	10.9082	6.79863	-0.04796
2.01146	6.40801	5.07575	3.9744	2.32831	0.90554	1.95414	8.63868	1.86813	25.5873	20.694	10.9375	6.78633	-0.05135
2.01115	6.38875	5.03803	3.95654	2.29741	0.89089	1.95384	8.65417	1.86786	25.5756	20.6682	10.7742	6.67997	-0.05525
2.01084	6.38521	5.05201	3.96161	2.30797	0.88763	1.95354	8.63595	1.86759	25.565	20.6427	10.7545	6.67198	-0.05778
2.01053	6.36147	5.02478	3.9298	2.28259	0.87921	1.95325	8.60287	1.86732	25.5547	20.6163	10.7849	6.68603	-0.06086
2.01021	6.33903	4.99035	3.91064	2.28286	0.87499	1.95295	8.58401	1.86706	25.5442	20.5895	10.6771	6.61644	-0.05178
2.0099	6.3008	4.97702	3.8848	2.26203	0.86525	1.95266	8.63575	1.86679	25.5331	20.5636	10.6365	6.59744	-0.05942
2.00959	6.29433	4.97366	3.87757	2.24446	0.86263	1.95236	8.58332	1.86652	25.5218	20.5373	10.6573	6.59898	-0.05727
2.00927	6.28632	4.94533	3.86009	2.24874	0.85252	1.95207	8.53541	1.86625	25.5101	20.5124	10.4825	6.48291	-0.06516
2.00896	6.25363	4.94098	3.84838	2.22847	0.84336	1.95177	8.56125	1.86598	25.4971	20.4858	10.4674	6.50018	-0.06184
2.00865	6.23277	4.91276	3.8163	2.20287	0.8357	1.95148	8.53959	1.86571	25.4845	20.4605	10.4735	6.45538	-0.06514
2.00834	6.20946	4.89623	3.81456	2.20541	0.83178	1.95119	8.53168	1.86544	25.4707	20.4342	10.321	6.38147	-0.07211
2.00802	6.19662	4.88179	3.80062	2.18319	0.82654	1.95089	8.48932	1.86517	25.4565	20.4079	10.3669	6.41742	-0.06215
2.00771	6.18098	4.86277	3.78476	2.1821	0.8278	1.9506	8.51942	1.8649	25.4431	20.3828	10.3151	6.34792	-0.06866
2.0074	6.14037	4.8294	3.74772	2.15719	0.81524	1.9503	8.4568	1.86463	25.4284	20.3569	10.2698	6.35799	-0.06717
2.00709	6.13001	4.82723	3.7377	2.14587	0.8069	1.95001	8.4782	1.86437	25.4126	20.3314	10.1772	6.28417	-0.06751
2.00678	6.11971	4.80142	3.73222	2.14286	0.80421	1.94971	8.41915	1.8641	25.3966	20.3056	10.2032	6.26747	-0.07633
2.00646	6.06624	4.79619	3.6981	2.1285	0.79417	1.94942	8.44302	1.86383	25.3795	20.2799	10.0942	6.21638	-0.07434
2.00615	6.0615	4.77737	3.69296	2.11073	0.79266	1.94913	8.39924	1.86356	25.3616	20.2536	10.0347	6.18541	-0.07549
2.00584	6.04137	4.75974	3.67986	2.10401	0.78374	1.94883	8.37532	1.86329	25.3439	20.2284	10.0688	6.18564	-0.07375
2.00553	6.00033	4.73466	3.64897	2.07812	0.77872	1.94854	8.28678	1.86302	25.3251	20.202	9.95365	6.10766	-0.07983
2.00522	5.96955	4.71197	3.6416	2.08517	0.76803	1.94824	8.36464	1.86276	25.3058	20.1758	9.96514	6.14819	-0.06807
2.00491	5.95404	4.7147	3.62012	2.071	0.76738	1.94795	8.28968	1.86249	25.2855	20.1499	9.92093	6.05369	-0.08386
2.0046	5.93715	4.68863	3.61228	2.05081	0.76075	1.94766	8.31555	1.86222	25.2644	20.1231	9.79104	6.00167	-0.08956
2.00429	5.91998	4.65705	3.5891	2.04229	0.76093	1.94736	8.28177	1.86195	25.2429	20.0968	9.78481	6.01357	-0.08728
2.00397	5.88513	4.65424	3.57849	2.03156	0.74722	1.94707	8.30972	1.86168	25.2202	20.0698	9.74758	5.95229	-0.08852
2.00366	5.88714	4.65195	3.57188	2.02635	0.74246	1.94678	8.24808	1.86142	25.1974	20.0433	9.67536	5.92465	-0.09026
2.00335	5.84321	4.63332	3.54492	2.01618	0.74567	1.94648	8.20487	1.86115	25.1747	20.0169	9.7158	5.95234	-0.08193
2.00304	5.81455	4.59321	3.5145	1.99075	0.72753	1.94619	8.27634	1.86088	25.1507	19.9906	9.69745	5.90657	-0.08806
2.00273	5.83304	4.60954	3.53145	2.00678	0.72948	1.9459	8.16745	1.86061	25.1263	19.9639	9.57535	5.84889	-0.09203
2.00242	5.80724	4.58296	3.51377	1.98886	0.72585	1.94561	8.23379	1.86035	25.1014	19.9372	9.55376	5.82903	-0.08431
2.00211	5.74937	4.54208	3.47293	1.95822	0.70784	1.94531	8.16954	1.86008	25.0754	19.9102	9.56273	5.79922	-0.08754
2.0018	5.73547	4.55102	3.46256	1.96615	0.72512	1.94502	8.16628	1.85981	25.0492	19.8837	9.46295	5.76179	-0.10156
2.00149	5.72192	4.53277	3.44838	1.93889	0.70805	1.94473	8.11214	1.85955	25.0224	19.8573	9.4521	5.76856	-0.09539
2.00118	5.6945	4.5011	3.4327	1.93817	0.70242	1.94444	8.1569	1.85928	24.9947	19.8304	9.44686	5.70771	-0.09187
2.00087	5.65938	4.5044	3.41504	1.92034	0.70043	1.94414	8.11092	1.85901	24.9659	19.8039	9.33286	5.68114	-0.1069
2.00056	5.65043	4.48503	3.41127	1.90464	0.698	1.94385	8.10523	1.85874	24.937	19.7766	9.36398	5.68103	-0.09324
2.00025	5.64216	4.46877	3.40114	1.8995	0.6911	1.94356	8.11485	1.85848	24.9071	19.7495	9.29956	5.60494	-0.09056
1.99994	5.60496	4.47073	3.38675	1.88996	0.68639	1.94327	8.03973	1.85821	24.876	19.7221	9.21357	5.60725	-0.10452
1.99963	5.56468	4.42686	3.3574	1.877	0.67173	1.94297	8.10153	1.85794	24.8452	19.6953	9.23225	5.59419	-0.09534
1.99932	5.56938	4.42664	3.35185	1.88178	0.68359	1.94268	8.01997	1.85768	24.8137	19.668	9.20181	5.54974	-0.09858
1.99901	5.53612	4.40328	3.33171	1.84922	0.67545	1.94239	8.06259	1.85741	24.7807	19.6403	9.14977	5.54363	-0.10911
1.9987	5.52563	4.40124	3.33193	1.85148	0.66503	1.9421	7.9927	1.85715	24.7479	19.6129	9.16027	5.54413	-0.0922
1.99839	5.49628	4.38162	3.29976	1.84403	0.66856	1.94181	8.01573	1.85688	24.7148	19.5856	9.11882	5.47451	-0.09537
1.99808	5.47103	4.35559	3.29655	1.8266	0.65952	1.94152	7.99938	1.85661	24.6799	19.5578	9.0573	5.46951	-0.11223
1.99778	5.46493	4.35828	3.27944	1.81161	0.65651	1.94122	7.98175	1.85635	24.6452	19.5301	9.08442	5.46254	-0.10262
1.99747	5.44928	4.35176	3.26755	1.80153	0.649	1.94093	7.95315	1.85608	24.6099	19.503	9.02016	5.40523	-0.10123
1.99716	5.3966	4.31198	3.24197	1.79639	0.64572	1.94064	7.93214	1.85581	24.5739	19.4749	8.94635	5.41873	-0.10161
1.99685	5.39275	4.31437	3.24088	1.78961	0.64787	1.94035	7.89599	1.85555	24.5374	19.4479	8.97935	5.35958	-0.11119
1.99654	5.37139	4.29695	3.21927	1.76316	0.63804	1.94006	7.93348	1.85528	24.5003	19.4202	8.88899	5.32448	-0.10102
1.99623	5.36824	4.28193	3.20186	1.77017	0.63822	1.93977	7.87301	1.85502	24.4625	19.3926	8.87361	5.34833	-0.10985
1.99592	5.32122	4.24852	3.19512	1.75133	0.62648	1.93948	7.8522	1.85475	24.4233	19.3646	8.88576	5.27354	-0.10796
1.99562	5.30838	4.23723	3.18054	1.74852	0.63445	1.93919	7.82757	1.85449	24.3842	19.3366	8.82723	5.29723	-0.10351
1.99531	5.29156	4.22707	3.16684	1.7331	0.62284	1.9389	7.84391	1.85422	24.3448	19.3094	8.77598	5.26404	-0.1091
1.995	5.28144	4.23006	3.15723	1.72356	0.62346	1.9386	7.78822	1.85395	24.3039	19.2811	8.81238	5.24489	-0.1059
1.99469	5.22848	4.1832	3.13229	1.71105	0.60949	1.93831	7.79155	1.85369	24.2626	19.2536	8.76078	5.23897	-0.10838
1.99438	5.2173	4.17262	3.10521	1.71338	0.61526	1.93802	7.74107	1.85342	24.2211	19.2259	8.67742	5.20598	-0.11867
1.99408	5.18779	4.17026	3.1056	1.68998	0.60783	1.93773	7.79544	1.85316	24.1783	19.1975	8.74801	5.1738	-0.111
1.99377	5.19743	4.14804	3.10234	1.68483	0.60864	1.93744	7.70749	1.85289	24.1351	19.1691	8.66061	5.16885	-0.11527
1.99346	5.15395	4.14348	3.08963	1.68024	0.60528	1.93715	7.77293	1.85263	24.0924	19.1412	8.66832	5.1869	-0.11217
1.99315	5.13542	4.12498	3.06507	1.66759	0.59159	1.93686	7.66528	1.85236	24.0485	19.112	8.67784	5.10662	-0.11456
1.99285	5.12287	4.10156	3.04836	1.65735	0.59365	1.93657	7.68624	1.8521	24.004	19.084	8.57109	5.12962	-0.11329
1.99254	5.07538	4.09092	3.03352	1.63215	0.58546	1.93628	7.66604	1.85183	23.9594	19.0559	8.59639	5.1103	-0.10444
1.99223	5.09772	4.0862	3.03858	1.64254	0.58507	1.93599	7.63899	1.85157	23.9145	19.0278	8.56637	5.03965	-0.1169
1.99192	5.03886	4.05522	2.99345	1.62388	0.57425	1.9357	7.60473	1.8513	23.8686	19	8.52488	5.09776	-0.10743
1.99162	5.02565	4.048	2.99578	1.61067	0.58004	1.93541	7.59263	1.85104	23.8213	18.9709	8.49934	5.00852	-0.10782
1.99131	5.01939	4.02825	2.97755	1.59676	0.57397	1.93512	7.55359	1.85078	23.7747	18.943	8.52565	5.03962	-0.11674
1.991	4.99409	4.02168	2.97373	1.59611	0.57159	1.93483	7.59182	1.85051	23.7264	18.914	8.50059	5.07477	-0.11163
1.9907	4.95476	3.99661	2.95089	1.58325	0.56289	1.93455	7.5252	1.85025	23.678	18.8861	8.48344	5.00016	-0.10675
1.99039	4.96023	3.9985	2.94607	1.57891	0.56939	1.93426	7.50083	1.84998	23.6294	18.8577	8.48812	4.99143	-0.11231
1.99008	4.92954	3.97803	2.9319	1.5637	0.56176	1.93397	7.52383	1.84972	23.5794	18.8289	8.39735	4.99135	-0.11534
1.98978	4.90437	3.95436	2.90638	1.56022	0.54932	1.93368	7.4688	1.84945	23.5293	18.8005	8.45423	4.98642	-0.10512
1.98947	4.87959	3.94419	2.8987	1.5448	0.55611	1.93339	7.45715	1.84919	23.4792	18.7716	8.39989	4.94152	-0.11686
1.98916	4.84552	3.91985	2.87668	1.52728	0.55015	1.9331	7.46464	1.84893	23.4287	18.7427	8.34343	4.95927	-0.1174
1.98886	4.83628	3.9031	2.8616	1.51978	0.54466	1.93281	7.39268	1.84866	23.3768	18.7141	8.39628	4.88943	-0.1037
1.98855	4.83362	3.90965	2.86771	1.523	0.54222	1.93252	7.42382	1.8484	23.3251	18.685	8.29445	4.8892	-0.11851
1.98825	4.81024	3.89224	2.85683	1.51275	0.54327	1.93223	7.41282	1.84814	23.2733	18.6557	8.33251	4.91784	-0.10586
1.98794	4.78132	3.86088	2.82939	1.49066	0.53116	1.93194	7.3826	1.84787	23.2204	18.627	8.35168	4.87636	-0.10588
1.98764	4.75864	3.85587	2.81957	1.48355	0.53545	1.93166	7.39064	1.84761	23.1674	18.5971	8.30539	4.91113	-0.10983
1.98733	4.75615	3.83877	2.80592	1.47209	0.527	1.93137	7.34771	1.84734	23.1145	18.5691	8.25935	4.849	-0.11396
1.98702	4.73402	3.82268	2.79879	1.47809	0.53224	1.93108	7.30427	1.84708	23.0602	18.5395	8.32509	4.8704	-0.10904
1.98672	4.69848	3.80565	2.77666	1.45345	0.5285	1.93079	7.31808	1.84682	23.0053	18.5109	8.26021	4.8772	-0.109
1.98641	4.69772	3.79937	2.76362	1.45425	0.52434	1.9305	7.28853	1.84655	22.9502	18.4817	8.25023	4.85111	-0.10287
1.98611	4.68936	3.7916	2.76329	1.4483	0.51977	1.93022	7.26378	1.84629	22.8943	18.4526	8.27618	4.82427	-0.1019
1.9858	4.63887	3.75824	2.74134	1.43632	0.51512	1.92993	7.21603	1.84603	22.8383	18.4237	8.21628	4.86077	-0.11061
1.9855	4.60835	3.73522	2.71259	1.41735	0.51631	1.92964	7.21504	1.84577	22.7821	18.3942	8.24428	4.8324	-0.10229
1.98519	4.60006	3.72636	2.71662	1.41498	0.50819	1.92935	7.19334	1.8455	22.7256	18.365	8.25844	4.8122	-0.10966
1.98489	4.57188	3.70973	2.69107	1.40263	0.5006	1.92906	7.20978	1.84524	22.6685	18.3358	8.1587	4.81865	-0.10465
1.98458	4.57516	3.70776	2.68916	1.40521	0.50384	1.92878	7.09133	1.84498	22.6115	18.3059	8.16792	4.73436	-0.1036
1.98428	4.54375	3.69218	2.67674	1.38857	0.50471	1.92849	7.15288	1.84471	22.5542	18.2765	8.17197	4.79011	-0.10624
1.98397	4.53114	3.66955	2.65547	1.37988	0.49839	1.9282	7.10179	1.84445	22.4961	18.2471	8.12646	4.79576	-0.09653
1.98367	4.52465	3.65545	2.64498	1.37355	0.49079	1.92791	7.0775	1.84419	22.4386	18.2169	8.15048	4.72429	-0.10126
1.98337	4.45683	3.62703	2.62978	1.35652	0.47943	1.92763	7.06768	1.84393	22.3806	18.1882	8.09854	4.73829	-0.11129
1.98306	4.48552	3.6266	2.62317	1.35076	0.48664	1.92734	7.03903	1.84366	22.3211	18.1578	8.0954	4.73299	-0.09546
1.98276	4.4671	3.61333	2.61551	1.35079	0.48982	1.92705	7.00899	1.8434	22.2631	18.1286	8.12741	4.73375	-0.08882
1.98245	4.43138	3.592	2.59986	1.33441	0.48113	1.92677	7.06906	1.84314	22.2035	18.0987	8.07944	4.72455	-0.10281
1.98215	4.41946	3.58362	2.58933	1.33323	0.48179	1.92648	6.97857	1.84288	22.1445	18.069	8.06731	4.72877	-0.09842
1.98184	4.40273	3.59661	2.57449	1.32562	0.47717	1.92619	6.94715	1.84262	22.0859	18.0401	8.10798	4.70641	-0.09659
1.98154	4.37709	3.55301	2.55056	1.30767	0.47286	1.9259	6.92902	1.84235	22.0255	18.0098	8.07046	4.74473	-0.09944
1.98124	4.37539	3.55536	2.55699	1.3144	0.46764	1.92562	6.93099	1.84209	21.9652	17.9806	8.08767	4.70875	-0.09457
1.98093	4.35738	3.54818	2.54933	1.3082	0.4691	1.92533	6.90833	1.84183	21.9051	17.951	8.06161	4.67311	-0.09353
1.98063	4.32616	3.50714	2.51812	1.28815	0.46952	1.92505	6.868	1.84157	21.8449	17.9215	8.01049	4.71337	-0.09537
1.98033	4.32359	3.51615	2.52144	1.27884	0.47332	1.92476	6.89611	1.84131	21.7837	17.8913	8.07046	4.65843	-0.09742
1.98002	4.28218	3.48466	2.49998	1.2759	0.45535	1.92447	6.84347	1.84104	21.7236	17.8613	8.01066	4.66277	-0.09553
1.97972	4.27314	3.47275	2.47831	1.25942	0.45232	1.92419	6.82063	1.84078	21.6632	17.8307	7.99177	4.67283	-0.09018
1.97942	4.24872	3.47123	2.47897	1.25038	0.45697	1.9239	6.84765	1.84052	21.6023	17.8018	8.01174	4.61066	-0.09596
1.97911	4.22763	3.4244	2.4442	1.23934	0.44291	1.92361	6.78342	1.84026	21.5403	17.7727	7.93651	4.6195	-0.09577
1.97881	4.22884	3.436	2.45912	1.24221	0.45077	1.92333	6.76417	1.84	21.4799	17.7448	7.92626	4.61601	-0.08619
1.97851	4.187	3.41274	2.43772	1.22597	0.44344	1.92304	6.72914	1.83974	21.4181	17.7147	7.97005	4.61352	-0.09506
1.97821	4.19999	3.41822	2.43185	1.23566	0.44447	1.92276	6.69251	1.83948	21.3548	17.6838	7.93076	4.60634	-0.08969
1.9779	4.17504	3.40494	2.41684	1.21812	0.44672	1.92247	6.67444	1.83922	21.2945	17.6529	7.91212	4.60566	-0.08206
1.9776	4.14423	3.37621	2.40203	1.21539	0.43439	1.92219	6.676	1.83895	21.2287	17.6188	7.96137	4.58089	-0.09495
1.9773	4.11538	3.36301	2.38827	1.20362	0.43421	1.9219	6.62328	1.83869	21.164	17.5858	7.91714	4.63347	-0.0875
1.977	4.12752	3.36521	2.39158	1.19879	0.43751	1.92161	6.63777	1.83843	21.099	17.5519	7.95766	4.61647	-0.06984
1.97669	4.10043	3.32932	2.36161	1.1848	0.42142	1.92133	6.60333	1.83817	21.0336	17.5192	7.87691	4.5297	-0.09502
1.97639	4.09222	3.32361	2.37393	1.17657	0.42885	1.92104	6.59688	1.83791	20.9709	17.4882	7.849	4.59857	-0.08752
1.97609	4.06547	3.31479	2.35386	1.17568	0.42234	1.92076	6.57415	1.83765	20.9085	17.4575	7.91226	4.53874	-0.0728
1.97579	4.03847	3.27341	2.3258	1.15154	0.4187	1.92047	6.49165	1.83739	20.8468	17.4267	7.83988	4.54875	-0.09284
1.97549	4.0416	3.29535	2.32887	1.16048	0.42439	1.92019	6.48786	1.83713	20.7861	17.3968	7.83867	4.54203	-0.08167
1.97518	4.02608	3.28221	2.32954	1.15655	0.41875	1.9199	6.49889	1.83687	20.7256	17.3664	7.83043	4.4869	-0.08122
1.97488	3.98981	3.25338	2.2984	1.14085	0.40877	1.91962	6.45593	1.83661	20.6674	17.337	7.7728	4.48368	-0.09081
1.97458	3.99999	3.25787	2.29721	1.142	0.42048	1.91933	6.42225	1.83635	20.6074	17.3061	7.75678	4.46844	-0.08753
1.97428	3.96728	3.23117	2.28333	1.12502	0.40576	1.91905	6.3791	1.83609	20.5494	17.2766	7.79185	4.46684	-0.08478
1.97398	3.9438	3.20926	2.27163	1.12125	0.40301	1.91877	6.38356	1.83583	20.4914	17.2456	7.72928	4.45918	-0.08754
1.97368	3.92511	3.21027	2.25982	1.11261	0.39931	1.91848	6.32519	1.83557	20.4319	17.2149	7.73971	4.46732	-0.0796
1.97338	3.90112	3.16888	2.24053	1.09061	0.39695	1.9182	6.32008	1.83531	20.3763	17.1857	7.77075	4.43209	-0.08485
1.97307	3.91179	3.1898	2.23784	1.09611	0.40232	1.91791	6.23448	1.83505	20.3184	17.1547	7.66805	4.44409	-0.07909
1.97277	3.87925	3.1767	2.22773	1.08641	0.39139	1.91763	6.26946	1.83479	20.2621	17.1251	7.77397	4.46012	-0.07641
1.97247	3.85224	3.14206	2.20409	1.07666	0.39157	1.91734	6.22482	1.83453	20.2068	17.095	7.72984	4.42381	-0.08539
1.97217	3.84169	3.14847	2.20131	1.0678	0.39525	1.91706	6.16699	1.83427	20.1509	17.0647	7.66924	4.43261	-0.06664
1.97187	3.83189	3.12755	2.1948	1.06221	0.38159	1.91678	6.1946	1.83401	20.0961	17.0345	7.72235	4.38605	-0.08006
1.97157	3.81313	3.11484	2.18707	1.0607	0.38451	1.91649	6.13514	1.83375	20.0417	17.0046	7.63886	4.39349	-0.08365
1.97127	3.78466	3.10818	2.17541	1.05394	0.38788	1.91621	6.11463	1.83349	19.9871	16.9739	7.63729	4.36097	-0.06977
1.97097	3.78253	3.08467	2.15104	1.04307	0.38123	1.91593	6.05771	1.83323	19.9332	16.9434	7.62665	4.33283	-0.07412
1.97067	3.77631	3.08274	2.15751	1.04144	0.37845	1.91564	6.05194	1.83297	19.8783	16.9124	7.5568	4.31535	-0.08341
1.97037	3.75354	3.09114	2.15689	1.03666	0.37684	1.91536	6.0406	1.83271	19.8259	16.8822	7.55216	4.30298	-0.07155
1.97007	3.74201	3.04987	2.12997	1.02921	0.37726	1.91508	6.01644	1.83245	19.7714	16.8504	7.57656	4.30041	-0.07874
1.96977	3.73014	3.05217	2.12464	1.02203	0.37831	1.91479	6.00526	1.8322	19.7182	16.8202	7.46781	4.25321	-0.08392
1.96947	3.70648	3.04008	2.11581	1.01997	0.36537	1.91451	5.91446	1.83194	19.6674	16.7894	7.53114	4.28107	-0.06977
1.96917	3.67767	3.01036	2.10029	1.01018	0.36242	1.91423	5.97116	1.83168	19.6136	16.7582	7.488	4.22914	-0.07979
1.96887	3.66344	3.0238	2.09993	1.00301	0.36954	1.91394	5.92288	1.83142	19.5636	16.7283	7.43735	4.27482	-0.07914
1.96857	3.64569	2.98839	2.07883	0.99019	0.35935	1.91366	5.89771	1.83116	19.5128	16.6973	7.54675	4.24697	-0.06595
1.96827	3.64132	2.97603	2.06884	0.98571	0.358	1.91338	5.86217	1.8309	19.4621	16.6672	7.43346	4.22761	-0.07859
1.96797	3.61528	2.9743	2.06477	0.98336	0.36228	1.91309	5.83083	1.83064	19.4126	16.6367	7.46756	4.24783	-0.06764
1.96767	3.60785	2.9563	2.05349	0.9696	0.3559	1.91281	5.7738	1.83038	19.3623	16.6055	7.45163	4.17559	-0.07588
1.96737	3.58105	2.94057	2.03391	0.96437	0.34891	1.91253	5.77291	1.83013	19.3139	16.5749	7.37559	4.21646	-0.07145
1.96707	3.58363	2.93798	2.03785	0.95987	0.34132	1.91225	5.73652	1.82987	19.2646	16.5439	7.41861	4.17402	-0.06197
1.96677	3.55918	2.91916	2.01458	0.94805	0.3415	1.91196	5.69356	1.82961	19.2159	16.5125	7.36988	4.13485	-0.07457
1.96647	3.5448	2.92982	2.01402	0.94798	0.34505	1.91168	5.6559	1.82935	19.1684	16.4816	7.30039	4.10628	-0.06926
1.96618	3.52631	2.90373	2.00237	0.94059	0.33612	1.9114	5.67389	1.82909	19.1188	16.4496	7.32316	4.10324	-0.06967
1.96588	3.51218	2.87783	1.99168	0.93738	0.33728	1.91112	5.61696	1.82884	19.0723	16.4186	7.27111	4.07046	-0.08244
1.96558	3.4989	2.87368	1.98688	0.92666	0.33549	1.91083	5.59657	1.82858	19.0248	16.3866	7.19297	4.05822	-0.06763
1.96528	3.46696	2.85305	1.96359	0.91608	0.33354	1.91055	5.54742	1.82832	18.9772	16.3554	7.288	4.05825	-0.06719
1.96498	3.46253	2.84278	1.96122	0.92248	0.32253	1.91027	5.56936	1.82806	18.9323	16.3239	7.15643	4.01513	-0.087
1.96468	3.44943	2.83616	1.96155	0.91058	0.32822	1.90999	5.49645	1.8278	18.8843	16.2917	7.18654	4.05619	-0.06514
1.96438	3.42676	2.81836	1.93864	0.89608	0.32352	1.90971	5.50161	1.82755	18.8406	16.2613	7.24445	3.99597	-0.06823
1.96409	3.42683	2.81676	1.92927	0.89272	0.32457	1.90943	5.47055	1.82729	18.7952	16.2293	7.12415	4.03368	-0.07549
1.96379	3.40599	2.80246	1.92447	0.88807	0.32052	1.90914	5.39742	1.82703	18.7501	16.1976	7.20088	3.98823	-0.05976
1.96349	3.39682	2.78855	1.91744	0.89155	0.31568	1.90886	5.41655	1.82677	18.7071	16.1665	7.16121	3.97641	-0.06777
1.96319	3.37487	2.77833	1.9101	0.87968	0.3163	1.90858	5.37672	1.82652	18.6631	16.1346	7.10441	3.99098	-0.0714
1.96289	3.366	2.77389	1.89895	0.86951	0.31218	1.9083	5.354	1.82626	18.6202	16.1028	7.1066	3.90019	-0.07214
1.9626	3.34625	2.7477	1.88528	0.86437	0.30265	1.90802	5.33804	1.826	18.577	16.071	7.05382	3.91368	-0.07527
1.9623	3.33631	2.75521	1.88682	0.8613	0.31794	1.90774	5.29308	1.82575	18.5346	16.0387	7.00096	3.88195	-0.06194
1.962	3.30255	2.73514	1.86232	0.84604	0.30411	1.90746	5.28261	1.82549	18.493	16.0065	7.03394	3.86777	-0.06988
1.9617	3.29439	2.71878	1.85789	0.84326	0.29858	1.90718	5.23237	1.82523	18.4491	15.9733	6.94536	3.83688	-0.0722
1.9614	3.29481	2.71297	1.86447	0.84956	0.30194	1.90689	5.21298	1.82497	18.409	15.9412	6.93621	3.84343	-0.06237
1.96111	3.27263	2.69414	1.8441	0.8344	0.29945	1.90661	5.19246	1.82472	18.3668	15.9075	6.93799	3.7832	-0.0812
1.96081	3.26828	2.69587	1.83028	0.82791	0.29726	1.90633	5.14465	1.82446	18.3249	15.875	6.82983	3.80148	-0.07731
1.96051	3.2429	2.67286	1.82444	0.81801	0.28951	1.90605	5.13698	1.8242	18.286	15.842	6.94982	3.80539	-0.05801
1.96022	3.22393	2.6502	1.81053	0.81527	0.28667	1.90577	5.12902	1.82395	18.2442	15.8084	6.83808	3.75032	-0.08463
1.95992	3.22177	2.66503	1.80912	0.8101	0.29144	1.90549	5.04983	1.82369	18.2061	15.7763	6.82713	3.80564	-0.05964
1.95962	3.21443	2.6521	1.80572	0.79945	0.28481	1.90521	5.04436	1.82343	18.1659	15.7425	6.8853	3.70605	-0.07002
1.95933	3.19334	2.63548	1.78265	0.80289	0.27847	1.90493	5.09554	1.82318	18.1279	15.7096	6.76231	3.75332	-0.07938
1.95903	3.18695	2.62303	1.78831	0.79833	0.28602	1.90465	5.0313	1.82292	18.0896	15.6766	6.79117	3.70638	-0.06111
1.95873	3.17196	2.60626	1.77686	0.78935	0.27578	1.90437	4.97952	1.82267	18.0511	15.6429	6.79631	3.67908	-0.0746
1.95844	3.1544	2.60823	1.76363	0.77725	0.27323	1.90409	4.96304	1.82241	18.014	15.609	6.69211	3.68388	-0.07221
1.95814	3.14657	2.59545	1.7691	0.77704	0.27789	1.90381	4.93256	1.82215	17.9762	15.5754	6.70037	3.62032	-0.06539
1.95784	3.10991	2.56718	1.74167	0.7626	0.26146	1.90353	4.94061	1.8219	17.9394	15.5412	6.68367	3.62346	-0.07868
1.95755	3.11079	2.57416	1.73799	0.76267	0.26027	1.90325	4.8814	1.82164	17.9032	15.5067	6.59552	3.6042	-0.07085
1.95725	3.09463	2.56373	1.73528	0.75894	0.27199	1.90297	4.87178	1.82139	17.8656	15.472	6.66826	3.59301	-0.06642
1.95695	3.07912	2.54016	1.72693	0.75197	0.2559	1.90269	4.84648	1.82113	17.8315	15.4381	6.57138	3.56146	-0.07556
1.95666	3.06053	2.5467	1.7188	0.74834	0.26565	1.90241	4.81356	1.82087	17.7938	15.4019	6.57291	3.60086	-0.0617
1.95636	3.0412	2.52051	1.69552	0.7289	0.25761	1.90213	4.84079	1.82062	17.7584	15.3675	6.58055	3.52084	-0.07253
1.95607	3.04015	2.51374	1.68666	0.73304	0.25199	1.90185	4.76101	1.82036	17.7247	15.3323	6.46283	3.55762	-0.07685
1.95577	3.03721	2.49357	1.69449	0.71581	0.25411	1.90157	4.76376	1.82011	17.6876	15.2962	6.57682	3.50473	-0.05735
1.95548	3.03053	2.50039	1.69113	0.70789	0.25475	1.9013	4.76759	1.81985	17.6548	15.2613	6.51813	3.48309	-0.07153
1.95518	2.998	2.50017	1.67995	0.7244	0.24574	1.90102	4.6787	1.8196	17.6202	15.2256	6.53291	3.56499	-0.05524
1.95489	2.96337	2.47738	1.65013	0.72902	0.23971	1.90074	4.71883	1.81934	17.5872	15.1898	6.49306	3.40251	-0.07737
1.95459	2.94384	2.46751	1.64431	0.7233	0.21557	1.90046	4.68205	1.81909	17.5532	15.1538	6.25589	3.39267	-0.10577
1.95429	2.92578	2.4575	1.63369	0.71021	0.21927	1.90018	4.67418	1.81883	17.521	15.1176	6.20105	3.3546	-0.10087
1.954	2.92042	2.44196	1.6208	0.70147	0.22616	1.8999	4.60478	1.81858	17.4894	15.0816	6.23659	3.34795	-0.11018
1.9537	2.90592	2.41701	1.60741	0.6886	0.224	1.89962	4.58898	1.81832	17.4551	15.0441	6.14592	3.35533	-0.10805
1.95341	2.95373	2.42582	1.62102	0.68488	0.23704	1.89934	4.594	1.81807	17.4248	15.0076	6.20865	3.35788	-0.08802
1.95312	2.92675	2.39605	1.61545	0.65136	0.24322	1.89907	4.51323	1.81781	17.3928	14.97	6.27143	3.34644	-0.0863
1.95282	2.90846	2.38904	1.61085	0.65691	0.23344	1.89879	4.56081	1.81756	17.3594	14.932	6.28423	3.40448	-0.06222
1.95253	2.89963	2.3863	1.60029	0.66439	0.2381	1.89851	4.54895	1.8173	17.3305	14.8949	6.39196	3.36716	-0.05253
1.95223	2.86198	2.36325	1.58146	0.65707	0.22615	1.89823	4.46532	1.81705	17.2978	14.8561	6.2325	3.29968	-0.08194
1.95194	2.86292	2.37209	1.5859	0.65463	0.21769	1.89795	4.49855	1.81679	17.2684	14.8186	6.21144	3.33784	-0.06272
1.95164	2.82964	2.35754	1.5711	0.65086	0.21839	1.89767	4.4936	1.81654	17.2373	14.7796	6.1853	3.21141	-0.07681
1.95135	2.8078	2.33891	1.552	0.63701	0.21074	1.8974	4.44629	1.81628	17.2063	14.7408	6.09796	3.29497	-0.07727
1.95105	2.81709	2.34429	1.55463	0.63237	0.21342	1.89712	4.44264	1.81603	17.1777	14.7022	6.16914	3.2071	-0.06981
1.95076	2.79809	2.33149	1.54728	0.63134	0.21727	1.89684	4.41252	1.81578	17.1462	14.6623	6.07167	3.20853	-0.08525
1.95047	2.78587	2.3107	1.54638	0.61805	0.20844	1.89656	4.4005	1.81552	17.1177	14.6228	6.05442	3.2357	-0.06891
1.95017	2.78552	2.32179	1.54115	0.62386	0.21172	1.89629	4.38932	1.81527	17.0877	14.5833	6.08972	3.13611	-0.07933
1.94988	2.76876	2.30251	1.52908	0.61285	0.21022	1.89601	4.37807	1.81501	17.0602	14.5434	6.00685	3.16987	-0.08308
1.94958	2.74753	2.28802	1.52247	0.61016	0.19635	1.89573	4.31668	1.81476	17.032	14.5039	5.95933	3.11435	-0.07809
1.94929	2.75224	2.28246	1.51659	0.60641	0.1956	1.89545	4.31998	1.81451	17.0026	14.4626	5.97142	3.09619	-0.08548
1.949	2.71818	2.26615	1.48723	0.58828	0.20033	1.89518	4.31711	1.81425	16.977	14.4227	5.86872	3.0915	-0.0883
1.9487	2.70179	2.26238	1.49762	0.58718	0.19489	1.8949	4.2715	1.814	16.9478	14.3809	5.92204	3.08847	-0.07441
1.94841	2.703	2.23714	1.49069	0.59031	0.1978	1.89462	4.27377	1.81375	16.92	14.3396	5.85673	3.01676	-0.09405
1.94812	2.69102	2.23281	1.47985	0.57183	0.1985	1.89434	4.2477	1.81349	16.8948	14.2982	5.81604	3.07949	-0.08107
1.94782	2.66623	2.2305	1.46162	0.57054	0.17988	1.89407	4.23653	1.81324	16.8655	14.2557	5.90043	3.01217	-0.07373
1.94753	2.66761	2.21813	1.45345	0.57408	0.19035	1.89379	4.18337	1.81299	16.8405	14.2142	5.73064	3.00634	-0.09591
1.94724	2.62668	2.18779	1.44588	0.5603	0.18004	1.89351	4.20811	1.81273	16.8118	14.1707	5.82113	3.01339	-0.07147
1.94695	2.63215	2.2028	1.44825	0.55289	0.1795	1.89324	4.17047	1.81248	16.7861	14.1283	5.75925	2.92666	-0.09283
1.94665	2.63034	2.1874	1.42843	0.55054	0.18274	1.89296	4.12526	1.81223	16.7583	14.0845	5.68322	3.00094	-0.08577
1.94636	2.59463	2.15893	1.42572	0.53356	0.17673	1.89268	4.13541	1.81197	16.7316	14.0407	5.76203	2.90519	-0.07433
1.94607	2.59941	2.17442	1.42355	0.54328	0.17689	1.89241	4.10819	1.81172	16.707	13.9977	5.66677	2.92902	-0.09364
1.94577	2.58162	2.14634	1.40387	0.53652	0.17786	1.89213	4.15016	1.81147	16.68	13.9535	5.6314	2.88931	-0.07846
1.94548	2.56746	2.15023	1.41181	0.52817	0.17215	1.89185	4.08995	1.81121	16.6562	13.9098	5.65791	2.8653	-0.08079
1.94519	2.56141	2.12758	1.4094	0.52873	0.16886	1.89158	4.07721	1.81096	16.6303	13.8654	5.5757	2.86585	-0.09279
1.9449	2.54119	2.11496	1.38172	0.51011	0.16827	1.8913	4.08048	1.81071	16.6057	13.8206	5.57233	2.84256	-0.08652
1.94461	2.53281	2.12645	1.38624	0.50936	0.16208	1.89103	4.09759	1.81046	16.5825	13.7762	5.5559	2.79864	-0.09159
1.94431	2.52168	2.09725	1.37633	0.51084	0.16548	1.89075	4.03897	1.8102	16.5564	13.7303	5.43982	2.80672	-0.09883
1.94402	2.50674	2.08893	1.36508	0.49917	0.16269	1.89047	4.03642	1.80995	16.5349	13.6859	5.52824	2.77404	-0.08483
1.94373	2.49396	2.08458	1.34793	0.48845	0.15961	1.8902	3.99033	1.8097	16.5105	13.6396	5.39493	2.73464	-0.10652
1.94344	2.49393	2.07134	1.35025	0.49371	0.15527	1.88992	3.99306	1.80945	16.4863	13.594	5.4462	2.78737	-0.08476
1.94315	2.45777	2.05052	1.34523	0.48191	0.15393	1.88965	3.97467	1.80919	16.4641	13.5477	5.44782	2.66479	-0.09796
1.94285	2.45732	2.05672	1.3352	0.47983	0.15852	1.88937	3.91414	1.80894	16.4401	13.501	5.31038	2.73924	-0.09827
1.94256	2.44722	2.0401	1.31546	0.47202	0.15052	1.8891	3.91571	1.80869	16.4181	13.4545	5.38926	2.66877	-0.08299
1.94227	2.41887	2.02287	1.31416	0.45971	0.15012	1.88882	3.92252	1.80844	16.3928	13.4067	5.30629	2.65232	-0.10776
1.94198	2.4316	2.02578	1.31885	0.47358	0.15298	1.88855	3.88657	1.80818	16.3723	13.3598	5.27612	2.6679	-0.09309
1.94169	2.40813	2.00729	1.3033	0.45669	0.15068	1.88827	3.84519	1.80793	16.3484	13.3122	5.31182	2.61542	-0.08643
1.9414	2.38439	2.00307	1.28046	0.44727	0.13981	1.888	3.8448	1.80768	16.3259	13.264	5.22143	2.61092	-0.1069
1.94111	2.37663	1.98559	1.27873	0.44609	0.13731	1.88772	3.84484	1.80743	16.3055	13.2168	5.2173	2.5907	-0.09355
1.94082	2.35962	1.97113	1.27304	0.4379	0.14088	1.88745	3.80688	1.80718	16.2827	13.1682	5.19887	2.57221	-0.09833
1.94052	2.35239	1.9698	1.26464	0.43036	0.13359	1.88717	3.80367	1.80693	16.2632	13.1206	5.10229	2.53929	-0.11198
1.94023	2.35803	1.96049	1.2664	0.43899	0.13867	1.8869	3.79323	1.80667	16.2414	13.0715	5.18301	2.54715	-0.09116
1.93994	2.34003	1.94433	1.26238	0.42758	0.13795	1.88662	3.78734	1.80642	16.2211	13.0234	5.05368	2.46411	-0.11701
1.93965	2.30957	1.94077	1.23916	0.41544	0.13677	1.88635	3.75967	1.80617	16.2022	12.9745	5.04467	2.52838	-0.09924
1.93936	2.31927	1.92796	1.23464	0.42004	0.12282	1.88607	3.7539	1.80592	16.1796	12.9247	5.10676	2.43406	-0.10024
1.93907	2.28765	1.90617	1.23278	0.40437	0.12775	1.8858	3.7174	1.80567	16.1623	12.8765	4.92926	2.4546	-0.11537
1.93878	2.27953	1.90593	1.22584	0.39754	0.12955	1.88552	3.73116	1.80542	16.1417	12.8264	5.04003	2.44626	-0.08649
1.93849	2.28465	1.90035	1.21392	0.40201	0.12539	1.88525	3.6825	1.80517	16.1229	12.7772	4.94599	2.35504	-0.12165
1.9382	2.24413	1.88213	1.19845	0.39186	0.11831	1.88497	3.67955	1.80492	16.1029	12.7268	4.88202	2.41312	-0.11109
1.93791	2.24078	1.88715	1.19545	0.38428	0.11881	1.8847	3.64668	1.80466	16.0843	12.6769	4.93015	2.33463	-0.09796
1.93762	2.2532	1.87651	1.19549	0.38763	0.12356	1.88443	3.63833	1.80441	16.0666	12.6269	4.82073	2.34608	-0.12178
1.93733	2.21274	1.85699	1.17588	0.36896	0.11453	1.88415	3.62378	1.80416	16.0455	12.5757	4.85649	2.32989	-0.10452
1.93704	2.21222	1.8395	1.17879	0.37593	0.10936	1.88388	3.6005	1.80391	16.0298	12.5255	4.84884	2.3249	-0.1078
1.93675	2.20695	1.83204	1.17025	0.37228	0.11607	1.8836	3.58887	1.80366	16.0106	12.4744	4.76235	2.28994	-0.11721
1.93646	2.17582	1.82744	1.14911	0.3553	0.11015	1.88333	3.577	1.80341	15.9932	12.4234	4.81874	2.304	-0.1008
1.93617	2.17314	1.81533	1.14886	0.36025	0.09989	1.88306	3.55583	1.80316	15.9765	12.3724	4.73921	2.2459	-0.12078
1.93588	2.1751	1.79857	1.14268	0.35153	0.11228	1.88278	3.55006	1.80291	15.9586	12.3211	4.67754	2.2547	-0.11174
1.93559	2.1431	1.7901	1.12705	0.33989	0.10016	1.88251	3.5231	1.80266	15.9444	12.2707	4.76207	2.20469	-0.11425
1.9353	2.15226	1.79416	1.12343	0.34447	0.10321	1.88224	3.49646	1.80241	15.926	12.2183	4.58034	2.18261	-0.13014
1.93502	2.14394	1.76939	1.12881	0.34231	0.10222	1.88196	3.49811	1.80216	15.9118	12.1681	4.70125	2.22296	-0.09656
1.93473	2.11544	1.76968	1.10497	0.3269	0.10217	1.88169	3.48742	1.80191	15.8971	12.1162	4.59636	2.0913	-0.12975
1.93444	2.1261	1.75904	1.1049	0.32813	0.09379	1.88142	3.46069	1.80166	15.8806	12.0647	4.54789	2.17641	-0.12192
1.93415	2.10923	1.74624	1.10468	0.32376	0.09918	1.88114	3.4569	1.80141	15.8678	12.0137	4.58709	2.07302	-0.11469
1.93386	2.0825	1.72491	1.08726	0.31729	0.09538	1.88087	3.4156	1.80116	15.8527	11.9622	4.46158	2.0999	-0.13115
1.93357	2.09625	1.73852	1.08303	0.3201	0.08984	1.8806	3.38641	1.80091	15.8406	11.9107	4.5132	2.08033	-0.11624
1.93328	2.0745	1.72213	1.07827	0.3076	0.09266	1.88033	3.38513	1.80066	15.8244	11.8586	4.4614	2.04296	-0.1273
1.93299	2.04678	1.70366	1.0578	0.30137	0.08677	1.88005	3.34906	1.80041	15.8126	11.8068	4.42157	2.05416	-0.12535
1.9327	2.0581	1.69647	1.06286	0.30104	0.09037	1.87978	3.36005	1.80016	15.8	11.7551	4.46456	2.03851	-0.11583
1.93242	2.04298	1.70052	1.05243	0.2952	0.08907	1.87951	3.30877	1.79991	15.7852	11.7024	4.37811	1.99264	-0.13711
1.93213	2.01888	1.67699	1.038	0.29085	0.08027	1.87924	3.30299	1.79966	15.7745	11.6504	4.35293	2.02304	-0.11887
1.93184	2.02825	1.67252	1.04347	0.28661	0.08285	1.87896	3.30112	1.79941	15.7611	11.5977	4.42517	1.988	-0.11766
1.93155	1.99983	1.67208	1.0261	0.27935	0.07721	1.87869	3.27441	1.79916	15.7509	11.5464	4.26765	1.94722	-0.14361
1.93126	1.99127	1.65547	1.01436	0.27668	0.07487	1.87842	3.2649	1.79891	15.7394	11.4939	4.37612	1.99606	-0.10538
1.93098	1.99662	1.64459	1.03149	0.27856	0.08124	1.87815	3.25136	1.79866	15.7288	11.4426	4.27289	1.86764	-0.14023
1.93069	1.97182	1.6372	1.00996	0.26752	0.07574	1.87787	3.24121	1.79841	15.7206	11.3906	4.2253	1.93856	-0.13135
1.9304	1.95715	1.62517	0.98321	0.26204	0.06907	1.8776	3.23924	1.79817	15.7094	11.3388	4.27193	1.8459	-0.12561
1.93011	1.96148	1.62402	1.01258	0.26833	0.07707	1.87733	3.19782	1.79792	15.702	11.2875	4.12099	1.8647	-0.14903
1.92983	1.93256	1.61196	0.98621	0.25346	0.0707	1.87706	3.17029	1.79767	15.693	11.2361	4.19584	1.83942	-0.12283
1.92954	1.92061	1.59859	0.96971	0.25398	0.06241	1.87679	3.16894	1.79742	15.6856	11.1844	4.12304	1.79777	-0.14147
1.92925	1.93033	1.59642	0.97918	0.25071	0.07157	1.87652	3.1112	1.79717	15.6772	11.1331	4.09925	1.83999	-0.13122
1.92896	1.89399	1.57615	0.96802	0.23913	0.06634	1.87624	3.12072	1.79692	15.6699	11.0816	4.13451	1.78045	-0.12871
1.92868	1.90236	1.57682	0.95658	0.24383	0.06292	1.87597	3.08551	1.79667	15.6653	11.0306	4.06192	1.78469	-0.14718
1.92839	1.89699	1.57209	0.95113	0.23775	0.06546	1.8757	3.08979	1.79642	15.6571	10.9792	4.08012	1.80267	-0.12393
1.9281	1.87517	1.55634	0.9436	0.23167	0.06428	1.87543	3.09531	1.79618	15.652	10.9272	4.09159	1.75187	-0.13702
1.92781	1.86546	1.5422	0.93593	0.23142	0.06069	1.87516	3.03243	1.79593	15.6464	10.8763	3.96466	1.72209	-0.14795
1.92753	1.87816	1.55126	0.93685	0.23152	0.05614	1.87489	3.02722	1.79568	15.6414	10.8251	4.05826	1.7628	-0.12478
1.92724	1.83275	1.5286	0.9161	0.22515	0.05404	1.87462	3.01092	1.79543	15.6369	10.7736	3.96603	1.6674	-0.1532
1.92695	1.83783	1.51895	0.92937	0.22298	0.04701	1.87435	3.01242	1.79518	15.631	10.7221	3.95484	1.74057	-0.13405
1.92667	1.8293	1.52129	0.90919	0.22078	0.05174	1.87407	2.95939	1.79493	15.6299	10.6717	3.99336	1.642	-0.13773
1.92638	1.81412	1.50733	0.89743	0.20629	0.04847	1.8738	2.97611	1.79469	15.6254	10.6208	3.84821	1.67611	-0.14916
1.9261	1.81227	1.49613	0.90612	0.20475	0.05055	1.87353	2.9339	1.79444	15.6238	10.5706	3.94459	1.64006	-0.12745
1.92581	1.80275	1.49768	0.89924	0.20785	0.05266	1.87326	2.91045	1.79419	15.6223	10.5204	3.80763	1.5785	-0.1648
1.92552	1.78993	1.49356	0.87344	0.19727	0.04768	1.87299	2.91524	1.79394	15.6211	10.4704	3.84764	1.64228	-0.13291
1.92524	1.78706	1.47468	0.8824	0.20435	0.04493	1.87272	2.94813	1.79369	15.6208	10.4206	3.82324	1.54737	-0.14127
1.92495	1.7771	1.46709	0.86298	0.19759	0.0496	1.87245	2.88087	1.79345	15.6194	10.371	3.7461	1.57879	-0.15726
1.92466	1.75563	1.45657	0.84488	0.18796	0.03896	1.87218	2.90283	1.7932	15.6218	10.3213	3.77377	1.55355	-0.14407
1.92438	1.76326	1.44443	0.85621	0.1868	0.04507	1.87191	2.83256	1.79295	15.6212	10.2722	3.744	1.53946	-0.15208
1.92409	1.75486	1.44756	0.85693	0.17869	0.04795	1.87164	2.83452	1.7927	15.6234	10.2224	3.73557	1.5746	-0.14713
1.92381	1.73818	1.4437	0.8405	0.18352	0.0361	1.87137	2.84433	1.79246	15.6259	10.1826	3.81646	1.56768	-0.13766
1.92352	1.73766	1.43843	0.8605	0.18378	0.02678	1.8711	2.79965	1.79221	15.6278	10.1429	3.68696	1.46006	-0.16174
1.92324	1.72057	1.42982	0.85505	0.18355	0.01806	1.87083	2.7484	1.79196	15.6318	10.1033	3.69548	1.45077	-0.15051
1.92295	1.70272	1.41878	0.83569	0.17791	0.012	1.87056	2.78963	1.79171	15.6331	10.0638	3.62929	1.32922	-0.17536
1.92267	1.70835	1.42545	0.84925	0.1697	0.01775	1.87029	2.73927	1.79147	15.6392	10.0244	3.57752	1.42272	-0.16025
1.92238	1.70046	1.4289	0.84883	0.16907	0.0304	1.87002	2.74108	1.79122	15.6427	9.98505	3.7911	1.45996	-0.11018
1.92209	1.68912	1.40015	0.84358	0.16218	0.04262	1.86975	2.71792	1.79097	15.6477	9.94583	3.66233	1.43681	-0.14236
1.92181	1.67901	1.40368	0.83181	0.15385	0.04418	1.86948	2.745	1.79073	15.6542	9.90671	3.81103	1.58242	-0.09055
1.92152	1.64721	1.37963	0.81786	0.15438	0.04884	1.86921	2.69135	1.79048	15.66	9.86768	3.79039	1.55022	-0.09615
1.92124	1.63272	1.36137	0.81511	0.14236	0.04556	1.86894	2.73959	1.79023	15.6683	9.82874	3.78151	1.63677	-0.08728
1.92095	1.62321	1.35397	0.80269	0.14647	0.03761	1.86867	2.72113	1.78999	15.6753	9.7899	3.79309	1.51146	-0.09918
1.92067	1.60796	1.34005	0.77397	0.14635	0.02701	1.8684	2.69147	1.78974	15.6849	9.75116	3.59529	1.44686	-0.13533
1.92039	1.60531	1.33036	0.78034	0.13842	0.02339	1.86814	2.70037	1.78949	15.6932	9.71251	3.57961	1.39877	-0.11998
1.9201	1.60574	1.3182	0.76225	0.13101	0.0147	1.86787	2.66998	1.78925	15.7025	9.67396	3.51508	1.37147	-0.15012
1.91982	1.60651	1.31813	0.74743	0.12506	0.00925	1.8676	2.64612	1.789	15.7131	9.6355	3.43723	1.34202	-0.15963
1.91953	1.59224	1.31574	0.7492	0.12935	0.00778	1.86733	2.64195	1.78875	15.7225	9.59713	3.51413	1.36316	-0.13477
1.91925	1.59194	1.31225	0.7513	0.13178	0.00493	1.86706	2.61685	1.78851	15.7348	9.55887	3.39775	1.26538	-0.16666
1.91896	1.57684	1.30832	0.73359	0.12703	0.00303	1.86679	2.61414	1.78826	15.7433	9.52069	3.3783	1.34339	-0.16069
1.91868	1.56162	1.30051	0.72796	0.12281	0.00406	1.86652	2.62533	1.78801	15.7565	9.48261	3.44301	1.27104	-0.15486
1.9184	1.56394	1.30253	0.73952	0.1237	0.00426	1.86625	2.63604	1.78777	15.7675	9.44463	3.33367	1.29361	-0.16919
1.91811	1.5517	1.2878	0.71985	0.11486	0.00453	1.86599	2.617	1.78752	15.7788	9.40675	3.46178	1.29458	-0.1447
1.91783	1.53379	1.28251	0.72243	0.11503	0.001	1.86572	2.6042	1.78728	15.7915	9.36895	3.30547	1.20545	-0.17961
1.91754	1.52008	1.27228	0.71726	0.11116	-0.00123	1.86545	2.62668	1.78703	15.8022	9.33126	3.35891	1.28351	-0.14286
1.91726	1.51565	1.25333	0.71241	0.11184	-0.00559	1.86518	2.6303	1.78678	15.8151	9.29366	3.31444	1.17617	-0.17105
1.91698	1.51086	1.26286	0.70376	0.10655	-0.00149	1.86491	2.6226	1.78654	15.8246	9.25615	3.21819	1.22449	-0.17456
1.91669	1.49896	1.25163	0.70202	0.10509	-0.00417	1.86464	2.60445	1.78629	15.8375	9.21874	3.32498	1.19718	-0.14215
1.91641	1.49646	1.24479	0.69548	0.10263	0.000253449	1.86438	2.63059	1.78605	15.8479	9.18142	3.2056	1.17612	-0.17571
1.91613	1.48096	1.24008	0.68434	0.09849	-0.01759	1.86411	2.62419	1.7858	15.8583	9.1442	3.23187	1.18783	-0.1644
1.91584	1.47726	1.23559	0.67752	0.0984	-0.01176	1.86384	2.62242	1.78556	15.8691	9.10708	3.2425	1.17022	-0.16001
1.91556	1.46788	1.22189	0.67596	0.0974	-0.00803	1.86357	2.60053	1.78531	15.8778	9.07005	3.19429	1.1683	-0.17007
1.91528	1.45467	1.21895	0.66678	0.09142	-0.01801	1.8633	2.60675	1.78507	15.8883	9.03311	3.24488	1.20072	-0.15252
1.91499	1.44974	1.21583	0.66193	0.09005	-0.02275	1.86304	2.59346	1.78482	15.8944	8.99627	3.21325	1.12921	-0.17441
1.91471	1.42756	1.19331	0.66211	0.08955	-0.01935	1.86277	2.56621	1.78458	15.904	8.95953	3.20508	1.1932	-0.15107
1.91443	1.43305	1.21124	0.65809	0.08113	-0.01252	1.8625	2.61802	1.78433	15.9103	8.92288	3.26156	1.12876	-0.15407
1.91415	1.42938	1.19505	0.65226	0.08335	-0.0192	1.86223	2.56159	1.78409	15.9169	8.88633	3.06891	1.10399	-0.19055
1.91386	1.41547	1.18307	0.6489	0.07909	-0.01835	1.86197	2.62456	1.78384	15.9242	8.84987	3.22879	1.1397	-0.13761
1.91358	1.40202	1.18336	0.64577	0.07294	-0.02551	1.8617	2.6334	1.7836	15.9292	8.81351	3.08599	1.05029	-0.18088
1.9133	1.3951	1.16812	0.62989	0.07366	-0.03227	1.86143	2.59683	1.78335	15.9372	8.77724	3.07254	1.10995	-0.16403
1.91302	1.40035	1.16925	0.62405	0.07029	-0.02638	1.86117	2.64445	1.78311	15.941	8.74106	3.12425	1.03236	-0.17173
1.91273	1.38561	1.16198	0.63945	0.06928	-0.02624	1.8609	2.62002	1.78286	15.948	8.70499	2.98841	1.06193	-0.17607
1.91245	1.36735	1.15534	0.61373	0.06677	-0.03557	1.86063	2.57757	1.78262	15.9532	8.66901	3.084	1.05838	-0.15148
1.91217	1.36628	1.1407	0.60768	0.06004	-0.03049	1.86037	2.62178	1.78237	15.9582	8.63312	2.94587	1.01048	-0.19043
1.91189	1.35574	1.14082	0.61877	0.05793	-0.02915	1.8601	2.60265	1.78213	15.9633	8.59733	3.02872	1.04203	-0.16085
1.9116	1.35584	1.14188	0.60259	0.05873	-0.03365	1.85983	2.58493	1.78188	15.9671	8.56163	3.02444	1.04078	-0.15785
1.91132	1.35189	1.12444	0.58842	0.05716	-0.0428	1.85957	2.59423	1.78164	15.9721	8.52603	2.93464	0.99972	-0.18638
1.91104	1.33247	1.12264	0.60327	0.05203	-0.03315	1.8593	2.63286	1.7814	15.9734	8.49052	3.0289	1.04767	-0.15273
1.91076	1.32288	1.11243	0.59234	0.04872	-0.03572	1.85903	2.6116	1.78115	15.9641	8.45511	2.99095	0.98963	-0.1671
1.91048	1.32653	1.10959	0.57977	0.05016	-0.04227	1.85877	2.63977	1.78091	15.9548	8.4198	2.92579	1.02885	-0.16857
1.9102	1.30698	1.1046	0.57869	0.04669	-0.04289	1.8585	2.63914	1.78066	15.9454	8.38458	3.02734	0.9825	-0.16088
1.90991	1.30852	1.10194	0.58772	0.04475	-0.0373	1.85823	2.64093	1.78042	15.9359	8.34945	2.88326	0.98358	-0.17596
1.90963	1.2934	1.0896	0.56797	0.04068	-0.0455	1.85797	2.65364	1.78018	15.9262	8.31442	3.01116	1.01159	-0.1401
1.90935	1.28615	1.08913	0.56855	0.03695	-0.04308	1.8577	2.64627	1.77993	15.9165	8.27949	2.84632	0.91666	-0.19414
1.90907	1.28842	1.0782	0.56394	0.03404	-0.04659	1.85744	2.61768	1.77969	15.9066	8.24465	2.90066	0.97761	-0.15768
1.90879	1.27465	1.07845	0.55614	0.03523	-0.04813	1.85717	2.61614	1.77944	15.8967	8.20991	2.9091	0.91768	-0.15758
1.90851	1.26104	1.0696	0.55363	0.02857	-0.04994	1.8569	2.64121	1.7792	15.8866	8.17526	2.73825	0.91574	-0.18966
1.90823	1.25901	1.06723	0.558	0.03556	-0.04868	1.85664	2.62049	1.77896	15.8765	8.1407	2.89281	0.91423	-0.16115
1.90795	1.26003	1.06015	0.5474	0.0277	-0.05416	1.85637	2.64031	1.77871	15.8662	8.10625	2.77542	0.90249	-0.1762
1.90767	1.24226	1.05772	0.54235	0.01897	-0.05911	1.85611	2.57611	1.77847	15.8559	8.07188	2.79606	0.90995	-0.15845
1.90739	1.23783	1.05088	0.54664	0.031	-0.05402	1.85584	2.60366	1.77823	15.8454	8.03762	2.7939	0.88819	-0.17588
1.90711	1.23243	1.03793	0.53909	0.02215	-0.05813	1.85558	2.61778	1.77798	15.8348	8.00344	2.75075	0.87298	-0.1815
1.90682	1.21531	1.03968	0.53073	0.01795	-0.06319	1.85531	2.61052	1.77774	15.8242	7.96937	2.82711	0.93816	-0.14043
1.90654	1.21594	1.02701	0.52542	0.01981	-0.0584	1.85505	2.58252	1.7775	15.8134	7.93538	2.75819	0.85793	-0.18212
1.90626	1.20669	1.02266	0.52594	0.01699	-0.06042	1.85478	2.61555	1.77725	15.8025	7.9015	2.74472	0.89678	-0.17267
1.90598	1.18796	1.00801	0.51087	0.00572	-0.07104	1.85452	2.5956	1.77701	15.7916	7.86771	2.83924	0.8709	-0.14289
1.9057	1.18878	1.00615	0.50924	0.0128	-0.06477	1.85425	2.62187	1.77677	15.7805	7.83401	2.63578	0.85926	-0.18761
1.90542	1.1808	1.00087	0.51622	0.00816	-0.0641	1.85399	2.63732	1.77652	15.7693	7.80041	2.79714	0.85989	-0.16008
1.90514	1.16444	1.00371	0.49755	-0.00374	-0.07421	1.85372	2.58282	1.77628	15.758	7.7669	2.64224	0.81785	-0.18876
1.90486	1.16004	0.9856	0.49184	0.00727	-0.07178	1.85346	2.60884	1.77604	15.7466	7.73349	2.7217	0.87267	-0.14835
1.90458	1.1582	0.98874	0.49943	-0.00172	-0.06691	1.85319	2.6102	1.7758	15.7351	7.70018	2.67201	0.78973	-0.18544
1.9043	1.14142	0.98608	0.49117	-0.00428	-0.07348	1.85293	2.59976	1.77555	15.7235	7.66696	2.59893	0.81358	-0.18258
1.90402	1.13721	0.96694	0.48184	0.00452	-0.07783	1.85266	2.5642	1.77531	15.7118	7.63383	2.71285	0.81342	-0.14558
1.90375	1.12866	0.96335	0.48749	-0.00786	-0.06751	1.8524	2.56507	1.77507	15.7	7.6008	2.54431	0.78669	-0.18789
1.90347	1.12649	0.96757	0.47773	-0.00876	-0.07643	1.85213	2.57226	1.77483	15.6881	7.56787	2.63365	0.79073	-0.17111
1.90319	1.11775	0.95552	0.46469	-0.00556	-0.08361	1.85187	2.58142	1.77458	15.6761	7.53503	2.6214	0.79168	-0.16315
1.90291	1.11607	0.94739	0.47279	-0.01455	-0.07546	1.85161	2.55411	1.77434	15.6639	7.50229	2.55316	0.77455	-0.17451
1.90263	1.09871	0.94842	0.47358	-0.02071	-0.08026	1.85134	2.54484	1.7741	15.6517	7.46964	2.6144	0.79375	-0.16317
1.90235	1.10269	0.93439	0.45697	-0.01578	-0.08813	1.85108	2.57378	1.77386	15.6394	7.43709	2.55404	0.73976	-0.18221
1.90207	1.08714	0.93066	0.45793	-0.0254	-0.08514	1.85081	2.56508	1.77362	15.627	7.40463	2.58702	0.81942	-0.14422
1.90179	1.07421	0.92537	0.45719	-0.02524	-0.08638	1.85055	2.59501	1.77337	15.6144	7.37227	2.59377	0.75003	-0.17204
1.90151	1.08018	0.92039	0.44414	-0.01444	-0.09107	1.85029	2.57516	1.77313	15.6018	7.34	2.47815	0.76342	-0.18644
1.90123	1.06377	0.91551	0.43889	-0.03182	-0.08418	1.85002	2.53739	1.77289	15.5891	7.30783	2.66493	0.77067	-0.13334
1.90095	1.0552	0.91432	0.44726	-0.03228	-0.08828	1.84976	2.55538	1.77265	15.5762	7.27575	2.42109	0.73208	-0.19236
1.90068	1.0586	0.90409	0.42728	-0.02513	-0.10053	1.84949	2.55164	1.77241	15.5633	7.24377	2.57109	0.74494	-0.15879
1.9004	1.04614	0.90237	0.43248	-0.03546	-0.08936	1.84923	2.51545	1.77217	15.5502	7.21188	2.45858	0.70048	-0.18516
1.90012	1.0264	0.89332	0.43559	-0.0407	-0.09236	1.84897	2.50217	1.77192	15.5371	7.18009	2.47407	0.73519	-0.15011
1.89984	1.03354	0.88267	0.42199	-0.0309	-0.09985	1.8487	2.49383	1.77168	15.5238	7.1484	2.47306	0.69801	-0.17276
1.89956	1.02923	0.88567	0.41744	-0.04903	-0.0935	1.84844	2.48326	1.77144	15.5105	7.1168	2.38701	0.68499	-0.19084
1.89928	1.0064	0.8663	0.4199	-0.04423	-0.10026	1.84818	2.51422	1.7712	15.497	7.08529	2.51357	0.72528	-0.13394
1.89901	1.02785	0.87715	0.4074	-0.04124	-0.09752	1.84792	2.48593	1.77096	15.4834	7.05388	2.38673	0.68714	-0.17264
1.89873	1.00476	0.86809	0.40712	-0.05563	-0.10257	1.84765	2.46317	1.77072	15.4698	7.02257	2.40668	0.67957	-0.17877
1.89845	0.97367	0.85252	0.40181	-0.05278	-0.10664	1.84739	2.45356	1.77048	15.456	6.99135	2.49564	0.70652	-0.14601
1.89817	0.99335	0.85665	0.40134	-0.04359	-0.10111	1.84713	2.47409	1.77023	15.4421	6.96022	2.34525	0.66092	-0.1789
1.89789	0.98072	0.8482	0.39027	-0.06493	-0.10815	1.84686	2.49786	1.76999	15.4281	6.92919	2.43788	0.70818	-0.15077
1.89762	0.95804	0.82807	0.39093	-0.06306	-0.10401	1.8466	2.45907	1.76975	15.4141	6.89826	2.38702	0.64001	-0.18843
1.89734	0.96727	0.83352	0.38236	-0.05718	-0.10541	1.84634	2.43596	1.76951	15.3999	6.86742	2.39698	0.71409	-0.13971
1.89706	0.96167	0.83029	0.37734	-0.06981	-0.11136	1.84608	2.43247	1.76927	15.3856	6.83668	2.42475	0.66027	-0.16382
1.89678	0.93046	0.8098	0.37561	-0.07087	-0.11048	1.84581	2.45666	1.76903	15.3712	6.80603	2.25818	0.64909	-0.20225
1.89651	0.94189	0.81224	0.36927	-0.06342	-0.11624	1.84555	2.42085	1.76879	15.3567	6.77548	2.47852	0.67187	-0.13011
1.89623	0.94055	0.81425	0.36626	-0.07651	-0.11048	1.84529	2.41982	1.76855	15.3421	6.74502	2.24958	0.65079	-0.17932
1.89595	0.9099	0.79469	0.36309	-0.07673	-0.11572	1.84503	2.39477	1.76831	15.3274	6.71466	2.35711	0.64186	-0.15717
1.89568	0.93357	0.7978	0.36197	-0.07083	-0.11098	1.84476	2.38871	1.76807	15.3126	6.68439	2.28159	0.62039	-0.17733
1.8954	0.91069	0.7902	0.35066	-0.09069	-0.11959	1.8445	2.42474	1.76783	15.2977	6.65422	2.2934	0.6188	-0.1524
1.89512	0.89336	0.7802	0.35107	-0.08344	-0.12131	1.84424	2.41693	1.76759	15.2827	6.62414	2.29934	0.64147	-0.15471
1.89484	0.9	0.76684	0.3437	-0.08657	-0.11834	1.84398	2.3604	1.76735	15.2675	6.59416	2.22731	0.58663	-0.1869
1.89457	0.89303	0.77222	0.33615	-0.09603	-0.12104	1.84372	2.39633	1.76711	15.2523	6.56427	2.30167	0.62906	-0.14833
1.89429	0.87035	0.76153	0.33631	-0.09453	-0.12523	1.84345	2.39061	1.76687	15.237	6.53448	2.27454	0.61015	-0.15272
1.89402	0.88067	0.75659	0.33396	-0.089	-0.12003	1.84319	2.36329	1.76663	15.2216	6.50479	2.17296	0.58436	-0.18228
1.89374	0.87218	0.75726	0.32859	-0.09894	-0.12215	1.84293	2.3831	1.76639	15.206	6.47519	2.33673	0.61954	-0.14568
1.89346	0.86046	0.74696	0.32733	-0.09933	-0.1268	1.84267	2.33745	1.76615	15.1904	6.44568	2.1712	0.59047	-0.17769
1.89319	0.85964	0.74215	0.3268	-0.09507	-0.12246	1.84241	2.34843	1.76591	15.1747	6.41627	2.30057	0.64688	-0.13169
1.89291	0.85297	0.73887	0.31427	-0.10638	-0.1231	1.84215	2.35267	1.76567	15.1588	6.38696	2.20268	0.57551	-0.18284
1.89263	0.83101	0.72362	0.30176	-0.11201	-0.13404	1.84189	2.33206	1.76543	15.1429	6.35774	2.23515	0.6175	-0.14245
1.89236	0.83995	0.72596	0.31385	-0.09877	-0.12586	1.84162	2.35348	1.76519	15.1268	6.32861	2.25844	0.60106	-0.14591
1.89208	0.83145	0.72727	0.3012	-0.11528	-0.1274	1.84136	2.29774	1.76495	15.1107	6.29959	2.09483	0.56887	-0.18964
1.89181	0.81302	0.70971	0.29613	-0.11652	-0.1363	1.8411	2.29981	1.76471	15.0944	6.27065	2.26656	0.58086	-0.14341
1.89153	0.82004	0.70479	0.29356	-0.11089	-0.1259	1.84084	2.31096	1.76447	15.078	6.24181	2.11689	0.58502	-0.16477
1.89125	0.80814	0.70131	0.29077	-0.12426	-0.12794	1.84058	2.30249	1.76423	15.0616	6.21307	2.17698	0.56553	-0.14984
1.89098	0.79931	0.69387	0.2806	-0.12602	-0.13995	1.84032	2.28598	1.76399	15.045	6.18442	2.1294	0.56007	-0.17266
1.8907	0.79999	0.68422	0.28451	-0.11961	-0.13778	1.84006	2.25983	1.76375	15.0283	6.15587	2.12549	0.53144	-0.15607
1.89043	0.78712	0.68457	0.27315	-0.12656	-0.13591	1.8398	2.26979	1.76351	15.0116	6.12741	2.12772	0.57168	-0.13675
1.89015	0.76899	0.66911	0.26353	-0.13348	-0.14042	1.83954	2.29911	1.76327	14.9947	6.09905	2.05601	0.50742	-0.18151
1.88988	0.77694	0.66241	0.26553	-0.12795	-0.13913	1.83928	2.29356	1.76303	14.9777	6.07079	2.11573	0.55859	-0.14619
1.8896	0.76926	0.65922	0.25794	-0.13769	-0.13906	1.83902	2.21757	1.7628	14.9606	6.04261	2.14394	0.54157	-0.14727
1.88933	0.75969	0.66142	0.25657	-0.13771	-0.13866	1.83876	2.25392	1.76256	14.9435	6.01454	2.0073	0.54538	-0.16628
1.88905	0.76313	0.6489	0.25417	-0.13115	-0.13503	1.8385	2.2496	1.76232	14.9262	5.98656	2.15609	0.52401	-0.15133
1.88878	0.74901	0.64249	0.24967	-0.14777	-0.14064	1.83824	2.23593	1.76208	14.9088	5.95867	2.001	0.53392	-0.1777
1.8885	0.73128	0.63175	0.24346	-0.15012	-0.15002	1.83798	2.27465	1.76184	14.8913	5.93088	2.15904	0.56296	-0.11638
1.88823	0.73145	0.62314	0.23631	-0.14321	-0.1476	1.83772	2.1749	1.7616	14.8737	5.90319	1.99395	0.52509	-0.19049
1.88795	0.72583	0.63276	0.23917	-0.15276	-0.14092	1.83746	2.21313	1.76136	14.856	5.87559	2.09676	0.52986	-0.13504
1.88768	0.71422	0.61671	0.22475	-0.15873	-0.15334	1.8372	2.24603	1.76112	14.8382	5.84808	2.0758	0.553	-0.14196
1.8874	0.71591	0.60744	0.22054	-0.15158	-0.1505	1.83694	2.23715	1.76089	14.8202	5.82067	1.97623	0.50668	-0.16006
1.88713	0.70357	0.60577	0.22114	-0.16397	-0.14473	1.83668	2.21994	1.76065	14.8022	5.79336	2.04503	0.5121	-0.14762
1.88685	0.69139	0.59845	0.21137	-0.16944	-0.15339	1.83642	2.21995	1.76041	14.7841	5.76614	1.98174	0.50196	-0.16076
1.88658	0.69414	0.58639	0.21103	-0.16038	-0.15379	1.83616	2.18167	1.76017	14.7659	5.73901	1.99073	0.51141	-0.14029
1.88631	0.68825	0.58582	0.20965	-0.16633	-0.14563	1.8359	2.18401	1.75993	14.7476	5.71199	1.97156	0.49445	-0.16379
1.88603	0.67749	0.58425	0.2029	-0.16729	-0.15631	1.83564	2.18921	1.7597	14.7291	5.68505	1.93393	0.46653	-0.17088
1.88576	0.67717	0.57039	0.20051	-0.16813	-0.15634	1.83538	2.15798	1.75946	14.7106	5.65822	2.01992	0.51626	-0.11713
1.88548	0.67733	0.57198	0.20049	-0.17052	-0.14532	1.83512	2.17165	1.75922	14.692	5.63147	1.86114	0.45869	-0.18205
1.88521	0.66157	0.56161	0.19071	-0.18208	-0.15711	1.83486	2.14508	1.75898	14.6732	5.60482	1.95294	0.48595	-0.14436
1.88494	0.66117	0.55588	0.18031	-0.17169	-0.16476	1.8346	2.15898	1.75874	14.6544	5.57827	1.94449	0.47031	-0.16281
1.88466	0.65303	0.55475	0.19369	-0.17984	-0.1526	1.83434	2.17117	1.75851	14.6355	5.55182	1.90247	0.50175	-0.1352
1.88439	0.64606	0.54698	0.17957	-0.18669	-0.16249	1.83408	2.10851	1.75827	14.6164	5.52545	1.96002	0.47377	-0.15246
1.88411	0.63923	0.53329	0.16484	-0.18428	-0.16686	1.83382	2.16241	1.75803	14.5973	5.49919	1.84644	0.47433	-0.17346
1.88384	0.6356	0.53201	0.17666	-0.18665	-0.14938	1.83356	2.11723	1.75779	14.578	5.47302	1.99692	0.48799	-0.11459
1.88357	0.62513	0.53257	0.16358	-0.19346	-0.1653	1.83331	2.12093	1.75756	14.5586	5.44694	1.80128	0.47409	-0.18241
1.88329	0.61849	0.51799	0.15422	-0.19187	-0.16547	1.83305	2.13144	1.75732	14.5392	5.42096	1.92312	0.45414	-0.14341
1.88302	0.62175	0.52307	0.16493	-0.19256	-0.15212	1.83279	2.10564	1.75708	14.5196	5.39507	1.89165	0.49779	-0.14614
1.88275	0.60684	0.512	0.15576	-0.19885	-0.16718	1.83253	2.10044	1.75684	14.4999	5.36928	1.85667	0.44931	-0.14012
1.88247	0.60582	0.49472	0.13773	-0.19821	-0.16881	1.83227	2.10821	1.75661	14.4802	5.34359	1.85102	0.46472	-0.14159
1.8822	0.59977	0.51169	0.14996	-0.19534	-0.16033	1.83201	2.14052	1.75637	14.4603	5.31799	1.81678	0.40927	-0.16922
1.88193	0.59161	0.49233	0.14192	-0.20868	-0.1673	1.83175	2.08371	1.75613	14.4403	5.29249	1.84653	0.47201	-0.1216
1.88166	0.58659	0.47721	0.12338	-0.20627	-0.17523	1.8315	2.09763	1.7559	14.4202	5.26708	1.78856	0.40929	-0.1637
1.88138	0.58741	0.49172	0.14045	-0.20545	-0.16237	1.83124	2.04168	1.75566	14.4	5.24176	1.73637	0.41986	-0.15864
1.88111	0.57135	0.47382	0.12986	-0.21612	-0.17036	1.83098	2.06163	1.75542	14.3797	5.21654	1.88937	0.43627	-0.12369
1.88084	0.56232	0.4597	0.10868	-0.2142	-0.17904	1.83072	2.07101	1.75518	14.3593	5.19142	1.6919	0.42659	-0.16597
1.88057	0.56826	0.47712	0.12624	-0.21538	-0.16333	1.83046	2.06727	1.75495	14.3389	5.16639	1.81757	0.41006	-0.12844
1.88029	0.55679	0.4603	0.11246	-0.22291	-0.17486	1.83021	2.06225	1.75471	14.3183	5.14146	1.69682	0.41664	-0.18037
1.88002	0.55223	0.44748	0.09707	-0.22327	-0.18062	1.82995	2.03329	1.75447	14.2975	5.11662	1.82514	0.42726	-0.11003
1.87975	0.55169	0.45455	0.10653	-0.22219	-0.17015	1.82969	2.03044	1.75424	14.2767	5.09188	1.71092	0.43092	-0.157
1.87948	0.54573	0.44008	0.1031	-0.23219	-0.17297	1.82943	2.04893	1.754	14.2558	5.06723	1.72358	0.39659	-0.1521
1.8792	0.52332	0.42219	0.07495	-0.23403	-0.18501	1.82918	2.02702	1.75377	14.2348	5.04268	1.79935	0.44562	-0.12862
1.87893	0.52785	0.43587	0.09594	-0.22955	-0.17322	1.82892	1.9999	1.75353	14.2137	5.01822	1.69935	0.40284	-0.14642
1.87866	0.51684	0.42606	0.09521	-0.23789	-0.17906	1.82866	2.01017	1.75329	14.1925	4.99386	1.71429	0.40569	-0.12829
1.87839	0.5092	0.41075	0.06899	-0.2394	-0.18789	1.8284	1.98143	1.75306	14.1711	4.9696	1.70488	0.39474	-0.16351
1.87812	0.50503	0.41632	0.08262	-0.23358	-0.17384	1.82815	2.01432	1.75282	14.1497	4.94543	1.69509	0.40906	-0.12878
1.87784	0.5106	0.41131	0.07702	-0.24776	-0.17879	1.82789	1.98346	1.75258	14.1282	4.92135	1.69567	0.38961	-0.12981
1.87757	0.49255	0.39799	0.06066	-0.24434	-0.19191	1.82763	1.97075	1.75235	14.1066	4.89737	1.59473	0.36325	-0.17549
1.8773	0.49718	0.40363	0.07432	-0.23839	-0.17726	1.82738	1.97786	1.75211	14.0848	4.87348	1.73365	0.39134	-0.11407
1.87703	0.48982	0.3949	0.06692	-0.25641	-0.18503	1.82712	1.94815	1.75188	14.063	4.84969	1.58208	0.36336	-0.15999
1.87676	0.4807	0.37753	0.04706	-0.25537	-0.19296	1.82686	1.94599	1.75164	14.041	4.826	1.6213	0.35421	-0.12902
1.87649	0.4835	0.38773	0.05477	-0.24713	-0.1809	1.8266	1.93655	1.7514	14.019	4.8024	1.62394	0.36006	-0.16228
1.87622	0.4777	0.37713	0.05433	-0.25661	-0.19014	1.82635	1.92398	1.75117	13.9968	4.7789	1.61166	0.37551	-0.12984
1.87595	0.46916	0.36002	0.03369	-0.26199	-0.1917	1.82609	1.92271	1.75093	13.9746	4.75549	1.62645	0.35589	-0.12353
1.87567	0.4574	0.3633	0.04133	-0.2575	-0.18827	1.82583	1.94231	1.7507	13.9522	4.73217	1.51514	0.34359	-0.16676
1.8754	0.46538	0.36334	0.04294	-0.26367	-0.18989	1.82558	1.92653	1.75046	13.9297	4.70896	1.65823	0.35532	-0.12536
1.87513	0.45227	0.35068	0.02347	-0.26431	-0.19314	1.82532	1.91618	1.75023	13.9072	4.68583	1.53566	0.37061	-0.14369
1.87486	0.43736	0.35182	0.02799	-0.26378	-0.19033	1.82507	1.88044	1.74999	13.8845	4.6628	1.56232	0.3317	-0.13465
1.87459	0.44844	0.35197	0.02949	-0.27317	-0.18646	1.82481	1.87419	1.74976	13.8617	4.63987	1.5721	0.36996	-0.14151
1.87432	0.44217	0.33664	0.0124	-0.27459	-0.19834	1.82455	1.92159	1.74952	13.8389	4.61703	1.57052	0.34071	-0.13816
1.87405	0.4419	0.34805	0.02555	-0.26581	-0.18899	1.8243	1.8521	1.74929	13.8159	4.59429	1.56096	0.35971	-0.12208
1.87378	0.43674	0.33599	0.02677	-0.27855	-0.18961	1.82404	1.87876	1.74905	13.7928	4.57165	1.47831	0.29965	-0.16198
1.87351	0.41987	0.31638	-0.0051	-0.28374	-0.20004	1.82378	1.86676	1.74882	13.7696	4.54909	1.55767	0.34493	-0.11539
1.87324	0.42254	0.32709	0.00908	-0.27229	-0.19171	1.82353	1.86124	1.74858	13.7463	4.52664	1.50398	0.30493	-0.14931
1.87297	0.42932	0.32608	0.00886	-0.28174	-0.19257	1.82327	1.8907	1.74835	13.7229	4.50428	1.44304	0.31707	-0.13557
1.8727	0.41665	0.31231	-0.01217	-0.28679	-0.20528	1.82302	1.86529	1.74811	13.6994	4.48201	1.52369	0.30094	-0.14417
1.87243	0.41117	0.31482	-0.00302	-0.2848	-0.19313	1.82276	1.85366	1.74788	13.6758	4.45984	1.43206	0.32346	-0.14834
1.87216	0.4149	0.31099	-0.00265	-0.29086	-0.198	1.82251	1.86105	1.74764	13.6521	4.43776	1.51973	0.2884	-0.10547
1.87189	0.3944	0.29173	-0.02451	-0.29543	-0.20548	1.82225	1.81877	1.74741	13.6283	4.41578	1.36725	0.30809	-0.1703
1.87162	0.39133	0.30249	-0.0104	-0.28573	-0.20107	1.822	1.84005	1.74717	13.6044	4.3939	1.50839	0.27654	-0.12318
1.87135	0.3991	0.30252	-0.01341	-0.29521	-0.19994	1.82174	1.82349	1.74694	13.5804	4.37211	1.40752	0.31918	-0.1459
1.87108	0.38232	0.28461	-0.0344	-0.30169	-0.20586	1.82148	1.79917	1.7467	13.5563	4.77876	1.40854	0.25648	-0.128
1.87081	0.37587	0.29015	-0.02536	-0.29476	-0.19689	1.82123	1.77313	1.74647	13.532	5.05246	1.42839	0.31596	-0.13643
1.87054	0.38975	0.28987	-0.02205	-0.29977	-0.20003	1.82097	1.78513	1.74624	13.5077	4.78945	1.41627	0.2602	-0.14421
1.87027	0.37307	0.27474	-0.04204	-0.3057	-0.21139	1.82072	1.73425	1.746	13.4833	5.02605	1.40954	0.29896	-0.10563
1.87	0.37572	0.27957	-0.033	-0.30093	-0.19843	1.82046	1.79087	1.74577	13.4588	4.69278	1.36685	0.25228	-0.154
1.86973	0.38427	0.27469	-0.03546	-0.3066	-0.20685	1.82021	1.72332	1.74553	13.4341	4.97794	1.38266	0.28409	-0.12977
1.86946	0.35978	0.26171	-0.0526	-0.30969	-0.21542	1.81995	1.73712	1.7453	13.4094	4.78012	1.41668	0.25283	-0.12497
1.86919	0.3559	0.26839	-0.04781	-0.30671	-0.20561	1.8197	1.76658	1.74506	13.3845	4.86291	1.29505	0.27132	-0.14044
1.86893	0.36433	0.26331	-0.04449	-0.31545	-0.21005	1.81944	1.7336	1.74483	13.3596	4.74086	1.40865	0.24056	-0.12624
1.86866	0.3468	0.25031	-0.06363	-0.32094	-0.2171	1.81919	1.76742	1.7446	13.3345	4.82716	1.2831	0.26217	-0.15936
1.86839	0.34535	0.25583	-0.05775	-0.31351	-0.20786	1.81894	1.71769	1.74436	13.3094	4.71886	1.3928	0.21566	-0.10287
1.86812	0.35558	0.26232	-0.05608	-0.31549	-0.20871	1.81868	1.72678	1.74413	13.2841	4.7781	1.23971	0.2555	-0.16479
1.86785	0.33935	0.24064	-0.06931	-0.32543	-0.22173	1.81843	1.72175	1.7439	13.2588	4.63312	1.34256	0.20655	-0.12135
1.86758	0.33593	0.24641	-0.07023	-0.32029	-0.21338	1.81817	1.73326	1.74366	13.2333	4.90169	1.30656	0.26038	-0.13118
1.86731	0.33763	0.25059	-0.06581	-0.32361	-0.21458	1.81792	1.67658	1.74343	13.2077	4.56645	1.26587	0.19999	-0.12578
1.86704	0.32671	0.23437	-0.07947	-0.32775	-0.22466	1.81766	1.67183	1.7432	13.1821	4.85663	1.29483	0.24259	-0.13339
1.86678	0.32749	0.23509	-0.07602	-0.32212	-0.21069	1.81741	1.63399	1.74296	13.1563	4.58699	1.2787	0.20466	-0.14694
1.86651	0.33061	0.23562	-0.07555	-0.32633	-0.21432	1.81716	1.66956	1.74273	13.1304	4.86874	1.29255	0.23355	-0.10406
1.86624	0.31362	0.22262	-0.09526	-0.33728	-0.22968	1.8169	1.67124	1.7425	13.1044	4.54755	1.2408	0.2044	-0.14482
1.86597	0.308	0.22035	-0.08831	-0.3333	-0.21897	1.81665	1.62405	1.74226	13.0784	4.75656	1.24094	0.21818	-0.12769
1.8657	0.32532	0.23551	-0.08815	-0.33388	-0.22191	1.81639	1.65102	1.74203	13.0522	4.63431	1.30364	0.2059	-0.12217
1.86544	0.30892	0.22148	-0.09643	-0.33935	-0.22911	1.81614	1.62004	1.7418	13.0259	4.67603	1.16528	0.2015	-0.14067
1.86517	0.3011	0.21755	-0.0957	-0.33665	-0.22401	1.81589	1.62816	1.74156	12.9995	4.53864	1.26603	0.18639	-0.11615
1.8649	0.31174	0.22501	-0.09667	-0.33841	-0.22137	1.81563	1.67236	1.74133	12.973	4.64096	1.15986	0.19977	-0.16806
1.86463	0.28857	0.21112	-0.10438	-0.34273	-0.23551	1.81538	1.59363	1.7411	12.9464	4.5369	1.26439	0.16887	-0.09604
1.86436	0.28667	0.20036	-0.11306	-0.34056	-0.22903	1.81513	1.5635	1.74086	12.9197	4.61509	1.13958	0.19806	-0.16251
1.8641	0.29307	0.21274	-0.10702	-0.34672	-0.22342	1.81487	1.57454	1.74063	12.8929	4.42906	1.19697	0.14936	-0.11863
1.86383	0.27811	0.19632	-0.11414	-0.34994	-0.23947	1.81462	1.58004	1.7404	12.8659	4.67322	1.19001	0.18939	-0.13714
1.86356	0.27896	0.1945	-0.1179	-0.34852	-0.22356	1.81437	1.59258	1.74017	12.8389	4.40107	1.13957	0.14118	-0.12103
1.8633	0.27989	0.19928	-0.12031	-0.35311	-0.23724	1.81411	1.55688	1.73993	12.8118	4.6127	1.1728	0.17058	-0.1157
1.86303	0.27212	0.19205	-0.12422	-0.35586	-0.2413	1.81386	1.54036	1.7397	12.7846	4.40831	1.13033	0.14848	-0.14893
1.86276	0.26794	0.18411	-0.12116	-0.35168	-0.23224	1.81361	1.52108	1.73947	12.7573	4.65351	1.16819	0.15854	-0.10254
1.86249	0.26576	0.19241	-0.1298	-0.35579	-0.23867	1.81335	1.50573	1.73924	12.7298	4.39832	1.11197	0.14286	-0.14572
1.86223	0.26154	0.18316	-0.12799	-0.36037	-0.24231	1.8131	1.52484	1.73901	12.7023	4.55013	1.10807	0.15268	-0.12863
1.86196	0.25679	0.17592	-0.13759	-0.36201	-0.23682	1.81285	1.5064	1.73877	12.6747	4.4511	1.16666	0.1443	-0.12093
1.86169	0.26091	0.18595	-0.13712	-0.36197	-0.24611	1.8126	1.48575	1.73854	12.6469	4.50599	1.05733	0.14192	-0.13504
1.86143	0.25113	0.17354	-0.13693	-0.36339	-0.25008	1.81234	1.5273	1.73831	12.6191	4.40017	1.13876	0.13465	-0.11392
1.86116	0.25443	0.17062	-0.14119	-0.36445	-0.23741	1.81209	1.49712	1.73808	12.5911	4.51739	1.05439	0.15062	-0.16475
1.86089	0.25188	0.17667	-0.14297	-0.36895	-0.24781	1.81184	1.53441	1.73784	12.5631	4.40826	1.15531	0.1231	-0.09834
1.86063	0.23799	0.16614	-0.14895	-0.36761	-0.25169	1.81159	1.49164	1.73761	12.5349	4.48331	1.03911	0.13989	-0.14237
1.86036	0.24237	0.15994	-0.14891	-0.37039	-0.24354	1.81133	1.48687	1.73738	12.5067	4.2622	1.07922	0.10384	-0.11375
1.86009	0.23761	0.16625	-0.15342	-0.3775	-0.25734	1.81108	1.4655	1.73715	12.4783	4.45168	1.07315	0.11926	-0.13599
1.85983	0.23198	0.16432	-0.14858	-0.36871	-0.25559	1.81083	1.46311	1.73692	12.4499	4.27033	1.03409	0.09412	-0.11799
1.85956	0.23542	0.1601	-0.15232	-0.37498	-0.25178	1.81058	1.44722	1.73669	12.4213	4.3712	1.04336	0.10212	-0.11998
1.8593	0.22654	0.16347	-0.16061	-0.37612	-0.2594	1.81032	1.42716	1.73645	12.3926	4.22859	1.00278	0.0966	-0.14583
1.85903	0.23039	0.15971	-0.1557	-0.3762	-0.25611	1.81007	1.38239	1.73622	12.3638	4.4132	1.0787	0.09949	-0.0875
1.85876	0.21841	0.14627	-0.16832	-0.38359	-0.25875	1.80982	1.38786	1.73599	11.9135	4.24109	0.9898	0.0868	-0.141
1.8585	0.21362	0.15149	-0.17184	-0.38289	-0.25941	1.80957	1.46333	1.73576	12.4707	4.29787	0.99334	0.08481	-0.12859
1.85823	0.21804	0.148	-0.16334	-0.38296	-0.26191	1.80932	1.4257	1.73553	12.1644	4.28268	1.03432	0.08522	-0.13714
1.85797	0.21023	0.14608	-0.17269	-0.3842	-0.2583	1.80907	1.39408	1.7353	12.3624	4.35511	0.97101	0.08588	-0.12982
1.8577	0.19903	0.14112	-0.17454	-0.38918	-0.27064	1.80881	1.37092	1.73507	12.4769	4.26993	1.02863	0.08901	-0.11018
1.85743	0.20359	0.1386	-0.17201	-0.38438	-0.26279	1.80856	1.37868	1.73484	11.9695	4.34368	0.93431	0.08949	-0.15844
1.85717	0.20639	0.13842	-0.17643	-0.39337	-0.26307	1.80831	1.40667	1.7346	12.7317	4.25226	1.05204	0.06814	-0.08908
1.8569	0.19313	0.13611	-0.17805	-0.39387	-0.27414	1.80806	1.39154	1.73437	11.8207	4.30161	0.91322	0.07591	-0.15269
1.85664	0.19746	0.13768	-0.1786	-0.39178	-0.26605	1.80781	1.36754	1.73414	12.4935	4.14648	0.98146	0.06094	-0.10276
1.85637	0.19414	0.12895	-0.18527	-0.39742	-0.27743	1.80756	1.32371	1.73391	12.0249	4.29183	0.94438	0.07593	-0.15684
1.85611	0.18588	0.13055	-0.18556	-0.39386	-0.27415	1.80731	1.33202	1.73368	12.3438	4.14366	0.96027	0.05629	-0.11594
1.85584	0.20081	0.13191	-0.1791	-0.39387	-0.26759	1.80705	1.38303	1.73345	12.2922	4.24543	0.95364	0.05965	-0.12418
1.85558	0.18553	0.1257	-0.19063	-0.40004	-0.27426	1.8068	1.35692	1.73322	11.7219	4.02786	0.8946	0.0353	-0.14096
1.85531	0.17173	0.11616	-0.19048	-0.39796	-0.2687	1.80655	1.31461	1.73299	12.35	4.15594	0.95606	0.03217	-0.10497
1.85505	0.18095	0.12738	-0.1872	-0.39536	-0.26907	1.8063	1.31209	1.73276	11.7096	4.07826	0.89619	0.0311	-0.1252
1.85478	0.16974	0.12724	-0.19537	-0.40075	-0.26585	1.80605	1.30922	1.73253	12.3983	4.08453	0.93944	0.03528	-0.09475
1.85452	0.14436	0.10345	-0.20492	-0.40107	-0.27348	1.8058	1.38158	1.7323	11.9421	4.13808	0.94987	0.05707	-0.11595
1.85425	0.14799	0.10736	-0.20299	-0.40418	-0.28584	1.80555	1.36081	1.73207	12.7872	4.35588	0.97167	0.08949	-0.07883
1.85399	0.16398	0.12181	-0.20067	-0.40858	-0.28477	1.8053	1.31006	1.73184	12.1028	4.08919	0.9275	0.01493	-0.1196
1.85373	0.16899	0.12356	-0.20294	-0.39795	-0.28155	1.80505	1.28624	1.73161	11.5843	3.89727	0.78969	-0.03725	-0.17423
1.85346	0.17462	0.12565	-0.19656	-0.40137	-0.29356	1.8048	1.28352	1.73138	11.2918	3.58509	0.79164	-0.10544	-0.1946
1.8532	0.15055	0.11504	-0.21033	-0.40225	-0.31561	1.80455	1.33299	1.73115	10.7142	3.70176	0.68548	-0.08708	-0.2377
1.85293	0.15138	0.10156	-0.20005	-0.40358	-0.30254	1.8043	1.29455	1.73092	11.1109	3.52989	0.71833	-0.1083	-0.19848
1.85267	0.17384	0.10818	-0.19756	-0.41173	-0.28198	1.80405	1.27514	1.73069	10.9361	3.88632	0.69478	-0.04995	-0.23598
1.8524	0.14278	0.08876	-0.2062	-0.41879	-0.28703	1.8038	1.24174	1.73046	11.7586	3.77254	0.82287	-0.02725	-0.14642
1.85214	0.13453	0.0678	-0.21957	-0.42467	-0.28997	1.80355	1.25378	1.73023	12.1249	4.33537	0.85177	0.08492	-0.13529
1.85188	0.13793	0.07104	-0.22252	-0.425	-0.29698	1.8033	1.27367	1.73	12.9333	4.3744	0.99038	0.11534	-0.03942
1.85161	0.14865	0.08649	-0.2147	-0.43249	-0.27601	1.80305	1.24669	1.72977	12.5872	4.38347	0.92441	0.07478	-0.07319
1.85135	0.15608	0.09203	-0.20785	-0.4197	-0.27887	1.8028	1.24139	1.72954	12.4523	4.21973	0.9257	0.06012	-0.07621
1.85109	0.14404	0.09534	-0.21557	-0.41828	-0.29626	1.80255	1.21104	1.72931	12.4607	4.10716	0.88329	0.02859	-0.06878
1.85082	0.12925	0.07993	-0.22101	-0.42689	-0.3036	1.8023	1.254	1.72908	11.8027	4.04009	0.83528	0.02176	-0.09901
1.85056	0.13178	0.08012	-0.22331	-0.42383	-0.29186	1.80205	1.22008	1.72885	12.3078	4.03454	0.86053	-0.00151	-0.0906
1.85029	0.13477	0.08018	-0.22191	-0.42336	-0.29649	1.8018	1.2832	1.72862	11.6868	3.96395	0.83662	-0.01188	-0.11904
1.85003	0.11694	0.07597	-0.22202	-0.428	-0.30381	1.80155	1.20043	1.72839	11.848	3.95003	0.77384	-0.02126	-0.10847
1.84977	0.12473	0.0752	-0.22201	-0.42753	-0.29474	1.8013	1.2059	1.72816	11.5116	3.85313	0.81276	-0.03883	-0.12403
1.84951	0.11188	0.06665	-0.23255	-0.42855	-0.31104	1.80105	1.19301	1.72793	11.6278	3.96985	0.75647	-0.01866	-0.13554
1.84924	0.11688	0.07017	-0.22811	-0.43046	-0.29935	1.8008	1.20467	1.7277	11.8122	3.80918	0.81999	-0.05569	-0.10622
1.84898	0.11252	0.06777	-0.23143	-0.43361	-0.30018	1.80055	1.19804	1.72747	11.3527	3.98557	0.7205	-0.01867	-0.14196
1.84872	0.10227	0.05966	-0.23654	-0.43395	-0.31062	1.8003	1.16193	1.72725	11.8023	3.75214	0.81026	-0.06154	-0.10296
1.84845	0.10398	0.05606	-0.2374	-0.43431	-0.30372	1.80005	1.10389	1.72702	11.5001	4.04819	0.74118	-0.01188	-0.14736
1.84819	0.0947	0.05291	-0.24533	-0.43868	-0.31302	1.7998	1.14789	1.72679	11.8269	3.74382	0.79643	-0.05514	-0.09465
1.84793	0.08927	0.04344	-0.24153	-0.43973	-0.31226	1.79956	1.1511	1.72656	11.5576	3.98016	0.73783	-0.02534	-0.12491
1.84766	0.09537	0.04185	-0.24424	-0.44517	-0.30918	1.79931	1.14798	1.72633	11.621	3.77074	0.77615	-0.05385	-0.11122
1.8474	0.08574	0.04226	-0.24828	-0.44275	-0.31213	1.79906	1.13509	1.7261	11.9473	3.97945	0.77741	-0.02695	-0.10477
1.84714	0.07326	0.02786	-0.25355	-0.44476	-0.32021	1.79881	1.09056	1.72587	11.3743	3.76418	0.73993	-0.05235	-0.12213
1.84688	0.07505	0.02357	-0.25516	-0.44559	-0.31431	1.79856	1.17867	1.72564	11.8474	3.86095	0.75073	-0.05685	-0.09047
1.84662	0.06552	0.02512	-0.26122	-0.45246	-0.31532	1.79831	1.16011	1.72542	11.1883	3.76456	0.74019	-0.06641	-0.14466
1.84635	0.06516	0.01697	-0.25707	-0.45063	-0.31874	1.79806	1.16741	1.72519	11.9203	3.83329	0.73731	-0.05643	-0.09205
1.84609	0.07858	0.02961	-0.25451	-0.4475	-0.30399	1.79782	1.12391	1.72496	11.1316	3.75051	0.71949	-0.07531	-0.11984
1.84583	0.06	0.01957	-0.26379	-0.45611	-0.32451	1.79757	1.11359	1.72473	11.6339	3.80163	0.70076	-0.06316	-0.10468
1.84557	0.05613	0.01149	-0.26263	-0.45284	-0.31855	1.79732	1.14167	1.7245	11.3301	3.71125	0.75172	-0.08838	-0.12069
1.8453	0.07426	0.0228	-0.26242	-0.45326	-0.31436	1.79707	1.12203	1.72427	11.4545	3.8335	0.66451	-0.05985	-0.13035
1.84504	0.05342	0.01737	-0.26821	-0.45462	-0.32471	1.79682	1.14016	1.72405	11.3538	3.64079	0.72179	-0.09888	-0.10147
1.84478	0.04663	-0.000184526	-0.26767	-0.46557	-0.3227	1.79657	1.06245	1.72382	11.275	3.8591	0.66183	-0.05681	-0.13496
1.84452	0.05433	0.00494	-0.27151	-0.45661	-0.32342	1.79633	1.06584	1.72359	11.605	3.62737	0.75308	-0.10486	-0.094
1.84426	0.05427	0.01214	-0.26855	-0.45968	-0.32033	1.79608	1.09466	1.72336	11.3121	3.91749	0.64953	-0.04849	-0.11894
1.844	0.04363	-0.00386	-0.27039	-0.46317	-0.32229	1.79583	1.12085	1.72314	11.3755	3.53731	0.70392	-0.11042	-0.08418
1.84373	0.05322	0.000289593	-0.27251	-0.45966	-0.32146	1.79558	1.08307	1.72291	11.4259	3.9105	0.68456	-0.05609	-0.12163
1.84347	0.03655	-0.00963	-0.27906	-0.46947	-0.32641	1.79534	1.06992	1.72268	11.4021	3.5894	0.70348	-0.09899	-0.10373
1.84321	0.0351	-0.01391	-0.27679	-0.4686	-0.3256	1.79509	1.04007	1.72245	11.5185	3.83295	0.66621	-0.0666	-0.09747
1.84295	0.0429	-0.00763	-0.27649	-0.46353	-0.32628	1.79484	1.10977	1.72222	11.018	3.56355	0.66891	-0.10938	-0.10471
1.84269	0.03045	-0.00972	-0.27986	-0.46772	-0.32939	1.79459	1.08842	1.722	11.696	3.79038	0.69432	-0.07803	-0.08841
1.84243	0.03133	-0.01959	-0.28009	-0.47316	-0.32214	1.79435	1.12508	1.72177	10.9374	3.64692	0.65875	-0.10662	-0.12417
1.84217	0.02314	-0.02426	-0.28801	-0.47049	-0.33295	1.7941	1.11245	1.72154	11.6745	3.7388	0.65819	-0.09228	-0.06964
1.84191	0.01588	-0.03196	-0.2895	-0.47456	-0.32949	1.79385	1.02431	1.72131	10.7978	3.61573	0.65956	-0.11287	-0.1275
1.84165	0.01758	-0.02554	-0.29157	-0.4798	-0.32557	1.7936	1.0872	1.72109	11.7466	3.76882	0.67392	-0.08737	-0.0885
1.84138	0.01105	-0.03108	-0.29189	-0.47727	-0.3366	1.79336	1.09938	1.72086	10.8403	3.57847	0.62823	-0.12232	-0.10924
1.84112	0.01276	-0.03684	-0.29136	-0.47748	-0.32785	1.79311	1.1095	1.72063	11.3559	3.69122	0.61595	-0.09961	-0.09848
1.84086	0.00493	-0.04459	-0.30319	-0.48103	-0.33555	1.79286	1.03477	1.72041	10.9831	3.54497	0.66021	-0.14192	-0.11498
1.8406	0.0024	-0.04271	-0.29686	-0.48208	-0.334	1.79262	0.98624	1.72018	11.3134	3.77473	0.60484	-0.08724	-0.10502
1.84034	0.00379	-0.05047	-0.30055	-0.47922	-0.33577	1.79237	1.02683	1.71995	11.1692	3.50342	0.63217	-0.14463	-0.08663
1.84008	-0.00742	-0.04951	-0.3101	-0.4827	-0.3346	1.79212	1.10913	1.71972	11.0938	3.76604	0.59777	-0.09137	-0.10973
1.83982	-0.01845	-0.06134	-0.30825	-0.49208	-0.33866	1.79188	1.00006	1.7195	11.2754	3.47653	0.65814	-0.14602	-0.08847
1.83956	-0.00819	-0.06358	-0.30804	-0.48269	-0.33276	1.79163	1.0832	1.71927	11.1776	3.7849	0.59164	-0.09468	-0.10715
1.8393	-0.0158	-0.06045	-0.31692	-0.48846	-0.34015	1.79138	1.00024	1.71904	11.0706	3.42551	0.60722	-0.15662	-0.08111
1.83904	-0.03897	-0.08008	-0.31997	-0.49874	-0.34233	1.79114	1.05782	1.71882	11.2753	3.76637	0.61758	-0.08863	-0.10259
1.83878	-0.02591	-0.07838	-0.31789	-0.49084	-0.33343	1.79089	1.10037	1.71859	11.0325	3.50359	0.60614	-0.13509	-0.11022
1.83852	-0.03082	-0.07606	-0.32464	-0.49408	-0.34882	1.79064	1.09122	1.71836	11.3475	3.69329	0.60069	-0.11733	-0.07269
1.83826	-0.04464	-0.08456	-0.3238	-0.50039	-0.33469	1.7904	1.03673	1.71814	10.6891	3.49194	0.56126	-0.14638	-0.11783
1.838	-0.03464	-0.08679	-0.32559	-0.49263	-0.34189	1.79015	1.02989	1.71791	11.4073	3.6297	0.62311	-0.12516	-0.08594
1.83774	-0.04674	-0.08971	-0.33747	-0.49754	-0.3456	1.7899	1.07505	1.71769	10.6503	3.55421	0.55447	-0.13672	-0.13224
1.83748	-0.04757	-0.09451	-0.32675	-0.50468	-0.33255	1.78966	1.12289	1.71746	11.4224	3.5853	0.59244	-0.13482	-0.04306
1.83722	-0.03988	-0.08999	-0.33302	-0.49811	-0.3449	1.78941	1.07522	1.71723	10.5793	3.56005	0.56362	-0.15052	-0.10811
1.83696	-0.05251	-0.09857	-0.33707	-0.50028	-0.345	1.78917	0.99997	1.71701	11.4132	3.60385	0.60893	-0.12783	-0.06416
1.8367	-0.05833	-0.1049	-0.33611	-0.50639	-0.33863	1.78892	1.05518	1.71678	10.7543	3.5486	0.5529	-0.14793	-0.1166
1.83644	-0.05003	-0.09996	-0.33517	-0.50357	-0.34335	1.78867	1.03074	1.71656	11.2012	3.58088	0.55679	-0.1394	-0.06414
1.83619	-0.06158	-0.10625	-0.34055	-0.50277	-0.34963	1.78843	1.09042	1.71633	10.836	3.48805	0.56294	-0.1635	-0.10385
1.83593	-0.05276	-0.10244	-0.33721	-0.5039	-0.33451	1.78818	1.08089	1.7161	11.1495	3.65771	0.57585	-0.11555	-0.08132
1.83567	-0.06294	-0.10657	-0.33945	-0.50899	-0.35073	1.78794	1.07049	1.71588	10.9727	3.43719	0.53673	-0.17195	-0.09348
1.83541	-0.07052	-0.12215	-0.34623	-0.50666	-0.34886	1.78769	0.98419	1.71565	10.7784	3.5819	0.53279	-0.13432	-0.07744
1.83515	-0.06516	-0.11218	-0.34418	-0.50838	-0.33714	1.78745	1.07091	1.71543	11.1048	3.45009	0.57573	-0.16609	-0.08463
1.83489	-0.07738	-0.11501	-0.34669	-0.51344	-0.35407	1.7872	1.08721	1.7152	10.9006	3.65532	0.54838	-0.1318	-0.0836
[truncated: 1 more rows]

## Sheet: Fig.1D
x-axis-1	UP	X	MP1	X-	MP2	XX-	LP	x-axis-2	LP-fitting	MP1-fitting	MP2-fitting	UP-fitting
1.86654	2.09164	2.07168	2.05837	2.04695	2.03469	2.02237	1.8776	1.8	1.78435	2.04243	2.06867	2.1003
1.86423	2.09241	2.07219	2.05762	2.04706	2.03455	2.02335	1.87542	1.802	1.78627	2.04244	2.0687	2.10035
1.86151	2.09245	2.07243	2.05822	2.04651	2.03467	2.02353	1.87193	1.804	1.78818	2.04245	2.06872	2.10041
1.93553	2.09374	2.0754	2.06414	2.05111	2.03757	2.02161	1.93583	1.806	1.7901	2.04246	2.06874	2.10046
1.9711	2.09864	2.08022	2.06743	2.0557	2.0451	2.03063	1.9557	1.808	1.79201	2.04247	2.06877	2.10051
1.92633	2.10216	2.08146	2.06493	2.05022	2.03837	2.02665	1.91664	1.81	1.79392	2.04248	2.06879	2.10056
1.9372	2.10577	2.08592	2.07206	2.0601	2.04873	2.03627	1.9064	1.812	1.79583	2.04249	2.06882	2.10062
1.97062	2.1068	2.08	2.06116	2.04925	2.03389	2.0252	1.96455	1.814	1.79774	2.04251	2.06884	2.10067
1.95218	2.10946	2.08901	2.07411	2.06319	2.05067	2.03763	1.91371	1.816	1.79965	2.04252	2.06887	2.10073
1.99429	2.1104	2.08538	2.0716	2.05912	2.04732	2.03301	1.96073	1.818	1.80156	2.04253	2.06889	2.10079
1.95225	2.11042	2.08723	2.0735	2.06206	2.04895	2.03822	1.91514	1.82	1.80347	2.04254	2.06892	2.10084
1.9603	2.11068	2.09017	2.07533	2.06485	2.05343	2.04043	1.91664	1.822	1.80537	2.04255	2.06895	2.1009
1.99526	2.11374	2.08878	2.07305	2.06334	2.03668	2.03668	1.96757	1.824	1.80728	2.04256	2.06897	2.10096
2.00682	2.11714	2.08896	2.07495	2.06432	2.05246	2.03903	1.95804	1.826	1.80918	2.04257	2.069	2.10102
2.02091	2.11763	2.08401	2.07209	2.06076	2.0501	2.03978	1.97685	1.828	1.81108	2.04259	2.06903	2.10108
2.03411	2.11882	2.08554	2.07031	2.05672	2.0438	2.03194	1.99695	1.83	1.81299	2.0426	2.06905	2.10114
2.03501	2.11938	2.08492	2.07031	2.05698	2.04428	2.03176	1.99681	1.832	1.81489	2.04261	2.06908	2.1012
2.03054	2.12091	2.08492	2.0697	2.05672	2.04368	2.03015	1.99202	1.834	1.81679	2.04262	2.06911	2.10126
2.07213	2.12181	2.09537	2.07586	2.06414	2.05133	2.04011	2.0189	1.836	1.81868	2.04264	2.06914	2.10132
2.02884	2.12276	2.08102	2.06528	2.05144	2.04299	2.03351	1.99358	1.838	1.82058	2.04265	2.06917	2.10139
2.07251	2.12612	2.09444	2.07735	2.06301	2.05044	2.0389	2.01437	1.84	1.82248	2.04266	2.0692	2.10145
2.06977	2.12876	2.09328	2.0738	2.06064	2.04698	2.03318	2.01599	1.842	1.82437	2.04267	2.06922	2.10152
2.1035	2.13153	2.10051	2.08771	2.07335	2.06177	2.04543	2.01825	1.844	1.82626	2.04269	2.06925	2.10158
2.06683	2.13262	2.09409	2.07517	2.06414	2.04698	2.03515	2.00782	1.846	1.82815	2.0427	2.06928	2.10165
2.10118	2.13298	2.1058	2.08771	2.07038	2.05671	2.04476	2.01955	1.848	1.83004	2.04271	2.06931	2.10172
2.08368	2.14171	2.09432	2.07712	2.05941	2.04765	2.03197	2.01297	1.85	1.83193	2.04273	2.06934	2.10179
2.10516	2.14194	2.09911	2.08413	2.06868	2.05368	2.04044	2.02118	1.852	1.83382	2.04274	2.06937	2.10185
2.13133	2.15902	2.10204	2.08401	2.0697	2.05603	2.04399	2.02803	1.854	1.83571	2.04275	2.06941	2.10193
2.13832	2.15951	2.10391	2.08771	2.07255	2.05851	2.04587	2.02836	1.856	1.83759	2.04277	2.06944	2.102
2.12196	2.16236	2.09665	2.07938	2.06392	2.05144	2.04154	2.02454	1.858	1.83948	2.04278	2.06947	2.10207
2.11901	2.16347	2.09595	2.0798	2.0639	2.051	2.03857	2.0205	1.86	1.84136	2.04279	2.0695	2.10214
2.11072	2.16659	2.09269	2.07563	2.06008	2.04698	2.03482	2.01728	1.862	1.84324	2.04281	2.06953	2.10222
2.14319	2.16734	2.1011	2.08505	2.06868	2.05547	2.04399	2.03109	1.864	1.84512	2.04282	2.06957	2.10229
2.15323	2.18925	2.09747	2.0809	2.06471	2.05211	2.04089	2.02672	1.866	1.84699	2.04284	2.0696	2.10237
2.18933	2.20566	2.10403	2.08771	2.07186	2.06019	2.04421	2.03153	1.868	1.84887	2.04285	2.06963	2.10245
2.20932	2.21796	2.10628	2.08922	2.07463	2.06296	2.04834	2.03493	1.87	1.85074	2.04287	2.06967	2.10252
2.2355	2.26036	2.10366	2.08676	2.06983	2.05554	2.04315	2.02861	1.872	1.85262	2.04288	2.0697	2.1026
2.26122	2.2789	2.1055	2.08856	2.07097	2.05778	2.04543	2.03175	1.874	1.85449	2.0429	2.06973	2.10268
2.32231	2.31494	2.11955	2.09424	2.07969	2.06566	2.0548	2.04324	1.876	1.85636	2.04291	2.06977	2.10276
								1.878	1.85823	2.04293	2.0698	2.10285
								1.88	1.86009	2.04294	2.06984	2.10293
								1.882	1.86196	2.04296	2.06988	2.10302
								1.884	1.86382	2.04297	2.06991	2.1031
								1.886	1.86568	2.04299	2.06995	2.10319
								1.888	1.86754	2.043	2.06999	2.10328
								1.89	1.8694	2.04302	2.07003	2.10337
								1.892	1.87125	2.04304	2.07006	2.10346
								1.894	1.8731	2.04305	2.0701	2.10355
								1.896	1.87496	2.04307	2.07014	2.10365
								1.898	1.87681	2.04309	2.07018	2.10374
								1.9	1.87865	2.0431	2.07022	2.10384
								1.902	1.8805	2.04312	2.07026	2.10394
								1.904	1.88234	2.04314	2.0703	2.10404
								1.906	1.88418	2.04316	2.07035	2.10414
								1.908	1.88602	2.04317	2.07039	2.10424
								1.91	1.88786	2.04319	2.07043	2.10434
								1.912	1.88969	2.04321	2.07048	2.10445
								1.914	1.89152	2.04323	2.07052	2.10456
								1.916	1.89335	2.04325	2.07056	2.10466
								1.918	1.89518	2.04326	2.07061	2.10477
								1.92	1.897	2.04328	2.07065	2.10489
								1.922	1.89883	2.0433	2.0707	2.105
								1.924	1.90064	2.04332	2.07075	2.10512
								1.926	1.90246	2.04334	2.07079	2.10523
								1.928	1.90428	2.04336	2.07084	2.10535
								1.93	1.90609	2.04338	2.07089	2.10547
								1.932	1.9079	2.0434	2.07094	2.1056
								1.934	1.9097	2.04342	2.07099	2.10572
								1.936	1.9115	2.04344	2.07104	2.10585
								1.938	1.9133	2.04346	2.07109	2.10598
								1.94	1.9151	2.04348	2.07114	2.10611
								1.942	1.91689	2.0435	2.0712	2.10624
								1.944	1.91868	2.04353	2.07125	2.10638
								1.946	1.92047	2.04355	2.0713	2.10652
								1.948	1.92226	2.04357	2.07136	2.10666
								1.95	1.92404	2.04359	2.07142	2.1068
								1.952	1.92581	2.04361	2.07147	2.10694
								1.954	1.92759	2.04364	2.07153	2.10709
								1.956	1.92936	2.04366	2.07159	2.10724
								1.958	1.93112	2.04368	2.07165	2.1074
								1.96	1.93288	2.04371	2.07171	2.10755
								1.962	1.93464	2.04373	2.07177	2.10771
								1.964	1.9364	2.04375	2.07183	2.10787
								1.966	1.93814	2.04378	2.07189	2.10804
								1.968	1.93989	2.0438	2.07195	2.1082
								1.97	1.94163	2.04383	2.07202	2.10837
								1.972	1.94337	2.04385	2.07208	2.10855
								1.974	1.9451	2.04388	2.07215	2.10873
								1.976	1.94683	2.0439	2.07222	2.10891
								1.978	1.94855	2.04393	2.07229	2.10909
								1.98	1.95026	2.04396	2.07236	2.10928
								1.982	1.95197	2.04398	2.07243	2.10947
								1.984	1.95368	2.04401	2.0725	2.10967
								1.986	1.95538	2.04404	2.07257	2.10987
								1.988	1.95707	2.04407	2.07264	2.11008
								1.99	1.95876	2.04409	2.07272	2.11029
								1.992	1.96044	2.04412	2.0728	2.1105
								1.994	1.96211	2.04415	2.07287	2.11073
								1.996	1.96378	2.04418	2.07295	2.11095
								1.998	1.96544	2.04421	2.07303	2.11118
								2	1.96709	2.04424	2.07311	2.11142
								2.002	1.96874	2.04427	2.0732	2.11166
								2.004	1.97038	2.0443	2.07328	2.11191
								2.006	1.972	2.04433	2.07336	2.11217
								2.008	1.97362	2.04436	2.07345	2.11243
								2.01	1.97523	2.0444	2.07354	2.11271
								2.012	1.97683	2.04443	2.07363	2.11298
								2.014	1.97842	2.04446	2.07372	2.11327
								2.016	1.98	2.04449	2.07381	2.11357
								2.018	1.98157	2.04453	2.07391	2.11388
								2.02	1.98312	2.04456	2.074	2.11419
								2.022	1.98467	2.0446	2.0741	2.11452
								2.024	1.9862	2.04463	2.0742	2.11486
								2.026	1.98771	2.04467	2.0743	2.1152
								2.028	1.98921	2.0447	2.0744	2.11557
								2.03	1.9907	2.04474	2.0745	2.11594
								2.032	1.99217	2.04478	2.0746	2.11633
								2.034	1.99362	2.04482	2.07471	2.11674
								2.036	1.99506	2.04486	2.07482	2.11716
								2.038	1.99647	2.0449	2.07492	2.11759
								2.04	1.99787	2.04494	2.07503	2.11805
								2.042	1.99924	2.04498	2.07515	2.11852
								2.044	2.00059	2.04502	2.07526	2.11902
								2.046	2.00192	2.04506	2.07537	2.11953
								2.048	2.00323	2.04511	2.07549	2.12007
								2.05	2.00451	2.04515	2.07561	2.12063
								2.052	2.00576	2.04519	2.07572	2.12121
								2.054	2.00699	2.04524	2.07584	2.12182
								2.056	2.00818	2.04529	2.07596	2.12246
								2.058	2.00935	2.04534	2.07609	2.12312
								2.06	2.01048	2.04539	2.07621	2.12381
								2.062	2.01159	2.04544	2.07633	2.12454
								2.064	2.01266	2.04549	2.07646	2.12529
								2.066	2.0137	2.04554	2.07658	2.12607
								2.068	2.01471	2.0456	2.07671	2.12689
								2.07	2.01568	2.04565	2.07683	2.12774
								2.072	2.01661	2.04571	2.07696	2.12862
								2.074	2.01752	2.04577	2.07709	2.12953
								2.076	2.01838	2.04583	2.07721	2.13047
								2.078	2.01922	2.04589	2.07734	2.13145
								2.08	2.02001	2.04596	2.07747	2.13246
								2.082	2.02078	2.04603	2.0776	2.1335
								2.084	2.02151	2.0461	2.07773	2.13458
								2.086	2.02221	2.04617	2.07785	2.13568
								2.088	2.02287	2.04624	2.07798	2.13681
								2.09	2.02351	2.04632	2.07811	2.13797
								2.092	2.02411	2.0464	2.07823	2.13917
								2.094	2.02468	2.04648	2.07836	2.14038
								2.096	2.02523	2.04657	2.07848	2.14163
								2.098	2.02574	2.04666	2.07861	2.1429
								2.1	2.02623	2.04676	2.07873	2.14419
								2.102	2.02669	2.04686	2.07885	2.14551
								2.104	2.02713	2.04696	2.07897	2.14685
								2.106	2.02754	2.04707	2.07909	2.14821
								2.108	2.02793	2.04718	2.07921	2.14959
								2.11	2.02829	2.0473	2.07933	2.15099
								2.112	2.02864	2.04743	2.07945	2.1524
								2.114	2.02896	2.04756	2.07956	2.15384
								2.116	2.02926	2.04769	2.07968	2.15529
								2.118	2.02954	2.04783	2.07979	2.15676
								2.12	2.0298	2.04798	2.0799	2.15824
								2.122	2.03004	2.04813	2.08001	2.15974
								2.124	2.03026	2.04829	2.08012	2.16125
								2.126	2.03047	2.04845	2.08023	2.16277
								2.128	2.03066	2.04862	2.08034	2.16431
								2.13	2.03084	2.04879	2.08044	2.16586
								2.132	2.031	2.04896	2.08055	2.16741
								2.134	2.03115	2.04914	2.08065	2.16898
								2.136	2.03129	2.04932	2.08075	2.17056
								2.138	2.03143	2.0495	2.08085	2.17215
								2.14	2.03155	2.04968	2.08095	2.17375
								2.142	2.03166	2.04986	2.08104	2.17536
								2.144	2.03177	2.05004	2.08114	2.17698
								2.146	2.03187	2.05022	2.08124	2.1786
								2.148	2.03196	2.0504	2.08133	2.18024
								2.15	2.03205	2.05058	2.08142	2.18188
								2.152	2.03214	2.05075	2.08151	2.18352
								2.154	2.03222	2.05093	2.0816	2.18518
								2.156	2.0323	2.0511	2.08169	2.18684
								2.158	2.03238	2.05126	2.08178	2.18851
								2.16	2.03246	2.05143	2.08186	2.19019
								2.162	2.03253	2.05159	2.08195	2.19187
								2.164	2.0326	2.05175	2.08203	2.19355
								2.166	2.03267	2.0519	2.08211	2.19525
								2.168	2.03274	2.05206	2.08219	2.19695
								2.17	2.03281	2.0522	2.08227	2.19865
								2.172	2.03287	2.05235	2.08235	2.20036
								2.174	2.03294	2.05249	2.08243	2.20207
								2.176	2.033	2.05263	2.08251	2.20379
								2.178	2.03307	2.05277	2.08259	2.20552
								2.18	2.03313	2.0529	2.08266	2.20725
								2.182	2.03319	2.05303	2.08273	2.20898
								2.184	2.03326	2.05316	2.08281	2.21072
								2.186	2.03332	2.05328	2.08288	2.21246
								2.188	2.03338	2.05341	2.08295	2.21421
								2.19	2.03344	2.05353	2.08302	2.21596
								2.192	2.0335	2.05364	2.08309	2.21771
								2.194	2.03356	2.05376	2.08316	2.21947
								2.196	2.03362	2.05387	2.08323	2.22123
								2.198	2.03368	2.05398	2.08329	2.223
								2.2	2.03373	2.05409	2.08336	2.22477
								2.202	2.03379	2.05419	2.08342	2.22654
								2.204	2.03385	2.05429	2.08349	2.22832
								2.206	2.0339	2.05439	2.08355	2.2301
								2.208	2.03396	2.05449	2.08361	2.23188
								2.21	2.03401	2.05459	2.08367	2.23367
								2.212	2.03407	2.05468	2.08374	2.23546
								2.214	2.03412	2.05478	2.0838	2.23725
								2.216	2.03418	2.05487	2.08385	2.23905
								2.218	2.03423	2.05496	2.08391	2.24085
								2.22	2.03428	2.05505	2.08397	2.24265
								2.222	2.03434	2.05513	2.08403	2.24446
								2.224	2.03439	2.05522	2.08409	2.24626
								2.226	2.03444	2.0553	2.08414	2.24808
								2.228	2.03449	2.05538	2.0842	2.24989
								2.23	2.03454	2.05546	2.08425	2.2517
								2.232	2.03459	2.05554	2.08431	2.25352
								2.234	2.03464	2.05562	2.08436	2.25534
								2.236	2.03469	2.0557	2.08441	2.25717
								2.238	2.03473	2.05577	2.08446	2.25899
								2.24	2.03478	2.05584	2.08451	2.26082
								2.242	2.03483	2.05592	2.08457	2.26265
								2.244	2.03487	2.05599	2.08462	2.26448
								2.246	2.03492	2.05606	2.08467	2.26632
								2.248	2.03497	2.05613	2.08471	2.26816
								2.25	2.03501	2.05619	2.08476	2.27
								2.252	2.03505	2.05626	2.08481	2.27184
								2.254	2.0351	2.05632	2.08486	2.27368
								2.256	2.03514	2.05639	2.08491	2.27553
								2.258	2.03518	2.05645	2.08495	2.27738
								2.26	2.03523	2.05652	2.085	2.27923
								2.262	2.03527	2.05658	2.08504	2.28108
								2.264	2.03531	2.05664	2.08509	2.28293
								2.266	2.03535	2.0567	2.08513	2.28479
								2.268	2.03539	2.05676	2.08518	2.28665
								2.27	2.03543	2.05681	2.08522	2.28851
								2.272	2.03547	2.05687	2.08526	2.29037
								2.274	2.03551	2.05693	2.08531	2.29223
								2.276	2.03555	2.05698	2.08535	2.2941
								2.278	2.03558	2.05704	2.08539	2.29596
								2.28	2.03562	2.05709	2.08543	2.29783
								2.282	2.03566	2.05714	2.08547	2.2997
								2.284	2.03569	2.0572	2.08551	2.30157
								2.286	2.03573	2.05725	2.08555	2.30344
								2.288	2.03577	2.0573	2.08559	2.30532
								2.29	2.0358	2.05735	2.08563	2.30719
								2.292	2.03584	2.0574	2.08567	2.30907
								2.294	2.03587	2.05745	2.08571	2.31095
								2.296	2.0359	2.0575	2.08575	2.31283
								2.298	2.03594	2.05754	2.08578	2.31471
								2.3	2.03597	2.05759	2.08582	2.3166
								2.302	2.036	2.05764	2.08586	2.31848
								2.304	2.03604	2.05768	2.08589	2.32037
								2.306	2.03607	2.05773	2.08593	2.32226
								2.308	2.0361	2.05777	2.08597	2.32415
								2.31	2.03613	2.05781	2.086	2.32604
								2.312	2.03616	2.05786	2.08604	2.32793
								2.314	2.03619	2.0579	2.08607	2.32982
								2.316	2.03622	2.05794	2.0861	2.33172
								2.318	2.03625	2.05798	2.08614	2.33361
								2.32	2.03628	2.05803	2.08617	2.33551
								2.322	2.03631	2.05807	2.08621	2.3374
								2.324	2.03634	2.05811	2.08624	2.3393
								2.326	2.03636	2.05815	2.08627	2.3412
								2.328	2.03639	2.05819	2.0863	2.34311
								2.33	2.03642	2.05822	2.08634	2.34501
								2.332	2.03645	2.05826	2.08637	2.34691
								2.334	2.03647	2.0583	2.0864	2.34882
								2.336	2.0365	2.05834	2.08643	2.35072
								2.338	2.03653	2.05837	2.08646	2.35263
								2.34	2.03655	2.05841	2.08649	2.35454
								2.342	2.03658	2.05845	2.08652	2.35644
								2.344	2.0366	2.05848	2.08655	2.35835
								2.346	2.03663	2.05852	2.08658	2.36026
								2.348	2.03665	2.05855	2.08661	2.36218
								2.35	2.03668	2.05859	2.08664	2.36409

## Sheet: Fig.1E
x-axis	UP	LP	LP-fitting	UP-fitting
2.30498	2.31165	2.01761	1.78392	2.04408
2.30041	2.30307	2.02162	1.78582	2.04418
2.29696	2.30307	2.01817	1.78772	2.04428
2.28606	2.30235	2.00799	1.78963	2.04437
2.28754	2.28606	2.02576	1.79153	2.04447
2.27408	2.28327	2.01509	1.79343	2.04457
2.277	2.28207	2.01921	1.79532	2.04468
2.27078	2.27745	2.01761	1.79722	2.04478
2.26725	2.27547	2.01606	1.79912	2.04488
2.15255	2.16675	2.01009	1.80102	2.04498
2.14694	2.16466	2.00657	1.80291	2.04509
2.14608	2.15972	2.01064	1.8048	2.0452
2.12228	2.14142	2.00514	1.8067	2.0453
2.11892	2.13905	2.00415	1.80859	2.04541
2.11861	2.1383	2.00459	1.81048	2.04552
2.10517	2.12836	2.00109	1.81237	2.04563
2.10177	2.12244	2.0036	1.81426	2.04574
2.1051	2.12183	2.00755	1.81614	2.04586
2.09805	2.11513	2.0072	1.81803	2.04597
2.0916	2.11436	2.00152	1.81991	2.04609
2.09579	2.11351	2.00657	1.8218	2.0462
2.09508	2.11071	2.00866	1.82368	2.04632
2.09008	2.11036	2.00401	1.82556	2.04644
2.07941	2.1061	1.9976	1.82744	2.04656
2.07912	2.10078	2.00262	1.82932	2.04668
2.07601	2.09951	2.00078	1.8312	2.0468
2.06433	2.09819	1.99042	1.83307	2.04693
2.06167	2.09819	1.98776	1.83495	2.04705
2.0556	2.09215	1.98773	1.83682	2.04718
2.05683	2.08798	1.99314	1.83869	2.04731
2.05743	2.08607	1.99564	1.84056	2.04744
2.0357	2.08105	1.97893	1.84243	2.04757
2.02758	2.07562	1.97625	1.8443	2.0477
2.02217	2.07414	1.97231	1.84617	2.04783
2.02499	2.07384	1.97543	1.84803	2.04797
2.0199	2.07245	1.97173	1.8499	2.0481
2.03316	2.07234	1.9851	1.85176	2.04824
2.00495	2.06989	1.95934	1.85362	2.04838
2.00933	2.06584	1.96777	1.85548	2.04852
1.99309	2.06274	1.95463	1.85734	2.04866
1.96226	2.05879	1.92775	1.85919	2.04881
1.96315	2.05714	1.93029	1.86105	2.04895
1.97584	2.05445	1.94567	1.8629	2.0491
1.97671	2.05277	1.94822	1.86475	2.04925
1.93588	2.05019	1.90997	1.8666	2.0494
1.92475	2.05016	1.89887	1.86845	2.04955
1.91027	2.04893	1.88562	1.8703	2.0497
1.91313	2.04664	1.89078	1.87214	2.04986
1.93389	2.04652	1.91165	1.87399	2.05001
1.9759	2.04595	1.95424	1.87583	2.05017
1.85654	2.04382	1.837	1.87767	2.05033
1.85018	2.03822	1.83624	1.87951	2.05049
1.84344	2.03542	1.8323	1.88134	2.05066
1.87618	2.01307	1.88739	1.88318	2.05082
			1.88501	2.05099
			1.88684	2.05116
			1.88867	2.05133
			1.8905	2.0515
			1.89232	2.05168
			1.89414	2.05186
			1.89597	2.05203
			1.89778	2.05222
			1.8996	2.0524
			1.90142	2.05258
			1.90323	2.05277
			1.90504	2.05296
			1.90685	2.05315
			1.90865	2.05335
			1.91045	2.05355
			1.91225	2.05375
			1.91405	2.05395
			1.91584	2.05416
			1.91764	2.05436
			1.91943	2.05457
			1.92121	2.05479
			1.92299	2.05501
			1.92477	2.05523
			1.92655	2.05545
			1.92832	2.05568
			1.93009	2.05591
			1.93185	2.05615
			1.93361	2.05639
			1.93537	2.05663
			1.93712	2.05688
			1.93886	2.05714
			1.9406	2.0574
			1.94234	2.05766
			1.94406	2.05794
			1.94579	2.05821
			1.9475	2.0585
			1.9492	2.0588
			1.9509	2.0591
			1.95259	2.05941
			1.95426	2.05974
			1.95593	2.06007
			1.95758	2.06042
			1.95922	2.06078
			1.96085	2.06115
			1.96245	2.06155
			1.96404	2.06196
			1.96561	2.06239
			1.96716	2.06284
			1.96868	2.06332
			1.97018	2.06382
			1.97165	2.06435
			1.97308	2.06492
			1.97448	2.06552
			1.97584	2.06616
			1.97717	2.06683
			1.97844	2.06756
			1.97967	2.06833
			1.98086	2.06914
			1.98199	2.07001
			1.98307	2.07093
			1.9841	2.0719
			1.98507	2.07293
			1.98599	2.07401
			1.98686	2.07514
			1.98767	2.07633
			1.98844	2.07756
			1.98917	2.07883
			1.98984	2.08016
			1.99048	2.08152
			1.99108	2.08292
			1.99165	2.08435
			1.99218	2.08582
			1.99268	2.08732
			1.99316	2.08884
			1.99361	2.09039
			1.99404	2.09196
			1.99445	2.09355
			1.99485	2.09515
			1.99522	2.09678
			1.99558	2.09842
			1.99593	2.10007
			1.99626	2.10174
			1.99659	2.10341
			1.9969	2.1051
			1.9972	2.1068
			1.9975	2.1085
			1.99779	2.11021
			1.99806	2.11194
			1.99834	2.11366
			1.9986	2.1154
			1.99886	2.11714
			1.99912	2.11888
			1.99937	2.12063
			1.99961	2.12239
			1.99985	2.12415
			2.00009	2.12591
			2.00032	2.12768
			2.00055	2.12945
			2.00077	2.13123
			2.00099	2.13301
			2.00121	2.13479
			2.00143	2.13657
			2.00164	2.13836
			2.00184	2.14016
			2.00205	2.14195
			2.00225	2.14375
			2.00245	2.14555
			2.00265	2.14735
			2.00285	2.14915
			2.00304	2.15096
			2.00323	2.15277
			2.00342	2.15458
			2.0036	2.1564
			2.00378	2.15822
			2.00397	2.16003
			2.00414	2.16186
			2.00432	2.16368
			2.0045	2.1655
			2.00467	2.16733
			2.00484	2.16916
			2.00501	2.17099
			2.00518	2.17282
			2.00534	2.17466
			2.00551	2.17649
			2.00567	2.17833
			2.00583	2.18017
			2.00599	2.18201
			2.00614	2.18386
			2.0063	2.1857
			2.00645	2.18755
			2.0066	2.1894
			2.00675	2.19125
			2.0069	2.1931
			2.00705	2.19495
			2.00719	2.19681
			2.00734	2.19866
			2.00748	2.20052
			2.00762	2.20238
			2.00776	2.20424
			2.0079	2.2061
			2.00803	2.20797
			2.00817	2.20983
			2.0083	2.2117
			2.00843	2.21357
			2.00856	2.21544
			2.00869	2.21731
			2.00882	2.21918
			2.00895	2.22105
			2.00907	2.22293
			2.0092	2.2248
			2.00932	2.22668
			2.00944	2.22856
			2.00956	2.23044
			2.00968	2.23232
			2.0098	2.2342
			2.00991	2.23609
			2.01003	2.23797
			2.01014	2.23986
			2.01026	2.24174
			2.01037	2.24363
			2.01048	2.24552
			2.01059	2.24741
			2.0107	2.2493
			2.0108	2.2512
			2.01091	2.25309
			2.01102	2.25498
			2.01112	2.25688
			2.01122	2.25878
			2.01132	2.26068
			2.01143	2.26257
			2.01153	2.26447
			2.01163	2.26637
			2.01172	2.26828
			2.01182	2.27018
			2.01192	2.27208
			2.01201	2.27399
			2.01211	2.27589
			2.0122	2.2778
			2.01229	2.27971
			2.01238	2.28162
			2.01247	2.28353
			2.01256	2.28544
			2.01265	2.28735
			2.01274	2.28926
			2.01283	2.29117
			2.01291	2.29309
			2.013	2.295
			2.01308	2.29692
			2.01317	2.29883
			2.01325	2.30075
			2.01333	2.30267
			2.01341	2.30459
			2.0135	2.3065
			2.01358	2.30842
			2.01365	2.31035
			2.01373	2.31227
			2.01381	2.31419
			2.01389	2.31611
			2.01396	2.31804
			2.01404	2.31996
			2.01411	2.32189
			2.01419	2.32381
			2.01426	2.32574
			2.01433	2.32767
			2.01441	2.32959
			2.01448	2.33152
			2.01455	2.33345
			2.01462	2.33538
			2.01469	2.33731
			2.01476	2.33924
			2.01482	2.34118
			2.01489	2.34311
			2.01496	2.34504
			2.01503	2.34697
			2.01509	2.34891
			2.01516	2.35084
			2.01522	2.35278
			2.01529	2.35471
			2.01535	2.35665
			2.01541	2.35859
			2.01547	2.36053
			2.01554	2.36246

## Sheet: Fig.2 Left panel
x-axis	4K	20K	30K	60K	70K	80K	100K	120K	140K	170K
2.47159	0.04637	0.13964	0.04781	-0.00378	0.01808	0.08885	-0.00152	0.04947	0.01857	0.21181
2.47112	0.04856	0.14484	0.04104	-0.00364	0.01691	0.09312	-0.00172	0.05132	0.01316	0.212
2.47064	0.04665	0.1479	0.0461	-0.00698	0.02728	0.08869	0.00808	0.05096	0.02002	0.21099
2.47016	0.04173	0.146	0.04774	-0.00212	0.02252	0.09334	-0.00286	0.05459	0.01799	0.21364
2.46968	0.04464	0.13739	0.04569	0.00131	0.01699	0.09593	0.00309	0.05197	0.01509	0.21218
2.4692	0.04461	0.13064	0.0417	-0.01408	0.01853	0.09087	0.00566	0.05941	0.0182	0.21449
2.46873	0.04402	0.13879	0.04547	-0.000622152	0.02436	0.0888	-0.0012	0.05504	0.01449	0.21666
2.46825	0.04473	0.14212	0.04469	-0.00146	0.01937	0.08937	0.000695034	0.05315	0.01898	0.2176
2.46777	0.04514	0.14284	0.04423	-0.00337	0.02364	0.0891	-0.00101	0.0534	0.01199	0.21958
2.46729	0.04179	0.14209	0.05142	0.00475	0.02231	0.08773	0.01127	0.05638	0.01518	0.21823
2.46682	0.04072	0.14873	0.04445	-0.000392783	0.02286	0.09266	0.00499	0.05167	0.02327	0.2186
2.46634	0.04319	0.1515	0.04901	-0.00413	0.02124	0.09837	0.01391	0.06211	0.01677	0.21978
2.46586	0.04042	0.13632	0.04507	0.000222478	0.02675	0.09097	0.0014	0.05901	0.019	0.21932
2.46539	0.03706	0.13395	0.05518	0.00458	0.02214	0.08547	0.01498	0.05516	0.02018	0.22187
2.46491	0.03788	0.13512	0.04955	-0.000284497	0.0222	0.09071	0.01343	0.05433	0.01821	0.21916
2.46444	0.04128	0.13367	0.04379	0.000789503	0.02728	0.09143	0.00381	0.05321	0.01864	0.22189
2.46396	0.03939	0.13926	0.04664	-0.00164	0.02383	0.08654	0.01181	0.04865	0.01757	0.21832
2.46349	0.03448	0.13715	0.04969	-0.000924368	0.02201	0.08582	0.01842	0.05661	0.02258	0.22128
2.46301	0.03579	0.13388	0.04373	0.00539	0.01868	0.0865	0.00441	0.05119	0.01492	0.22385
2.46254	0.03831	0.13137	0.04748	-0.00288	0.02157	0.08126	0.01335	0.05871	0.01798	0.22108
2.46206	0.0412	0.13406	0.04034	0.00249	0.02457	0.08516	0.000875444	0.05326	0.01984	0.22569
2.46159	0.0424	0.1323	0.04638	-0.00241	0.01712	0.09216	0.02244	0.05339	0.01449	0.22497
2.46111	0.04379	0.12567	0.04245	-0.00996	0.02065	0.09654	0.00614	0.05679	0.02371	0.22783
2.46064	0.04037	0.1316	0.03814	0.00536	0.02407	0.10061	0.01803	0.06117	0.02429	0.2279
2.46016	0.03579	0.13798	0.04262	-0.00685	0.01571	0.09784	0.01254	0.05896	0.02796	0.22544
2.45969	0.03587	0.13987	0.04707	-0.00356	0.02254	0.09025	0.01209	0.06016	0.02333	0.22909
2.45921	0.03991	0.13671	0.04772	0.0057	0.02324	0.08471	0.02331	0.06329	0.03029	0.22839
2.45874	0.04323	0.13371	0.04561	0.00254	0.02083	0.08749	0.01161	0.06257	0.01963	0.22843
2.45827	0.0419	0.1313	0.0449	0.00483	0.01692	0.09061	0.021	0.05929	0.02233	0.23335
2.45779	0.04043	0.13481	0.04724	0.01081	0.0201	0.09801	0.01073	0.06078	0.02464	0.2325
2.45732	0.03853	0.13644	0.04938	0.00437	0.01811	0.09286	0.02312	0.0607	0.02528	0.22988
2.45685	0.03855	0.13054	0.04628	0.00877	0.02272	0.09072	0.0105	0.05663	0.0203	0.23277
2.45638	0.03399	0.12846	0.0457	0.00334	0.02741	0.09137	0.01897	0.057	0.02531	0.23394
2.4559	0.03311	0.12699	0.04234	0.00255	0.02169	0.09167	0.02195	0.05899	0.02476	0.23419
2.45543	0.03674	0.12724	0.05025	0.00181	0.02791	0.09125	0.01882	0.05714	0.02239	0.23313
2.45496	0.03532	0.12549	0.04334	0.00877	0.02459	0.0903	0.01751	0.06224	0.02244	0.23339
2.45449	0.03631	0.11991	0.05068	0.00998	0.02506	0.09803	0.03065	0.05737	0.02585	0.23627
2.45401	0.0362	0.12013	0.05124	0.00659	0.02331	0.09099	0.0185	0.05747	0.02457	0.24025
2.45354	0.03516	0.1263	0.04918	0.01309	0.02	0.09619	0.02594	0.0582	0.0218	0.23522
2.45307	0.03437	0.11915	0.04193	0.00214	0.01821	0.10011	0.01962	0.05611	0.0243	0.23308
2.4526	0.03533	0.11302	0.04371	0.01006	0.01552	0.09061	0.02134	0.05912	0.02712	0.23688
2.45213	0.03826	0.1214	0.04325	0.00525	0.01521	0.08768	0.03002	0.05986	0.02651	0.23448
2.45166	0.03643	0.12063	0.04359	0.00832	0.01863	0.08625	0.03045	0.06491	0.02452	0.23559
2.45119	0.03463	0.12179	0.04733	0.01043	0.01491	0.09108	0.01656	0.06301	0.02897	0.23907
2.45072	0.03246	0.12769	0.03964	0.01759	0.01901	0.09328	0.02024	0.06192	0.03052	0.24004
2.45025	0.03046	0.12865	0.04245	0	0.0129	0.09399	0.01297	0.06245	0.02552	0.24168
2.44978	0.02978	0.12362	0.04494	0.00349	0.01413	0.09024	0.0191	0.0639	0.02959	0.24335
2.44931	0.03076	0.12238	0.0475	0.00603	0.01017	0.09097	0.02136	0.06561	0.02667	0.24568
2.44884	0.03025	0.12655	0.04591	0.00706	0.02666	0.09149	0.02009	0.06223	0.03175	0.24474
2.44837	0.02821	0.11941	0.04656	0.00848	0.01795	0.08841	0.02413	0.06039	0.02669	0.24473
2.4479	0.02945	0.12158	0.04753	0.01082	0.01812	0.09217	0.02139	0.06099	0.03683	0.24167
2.44743	0.03203	0.12849	0.05081	0.00875	0.01636	0.08933	0.02897	0.06046	0.03104	0.24222
2.44696	0.031	0.12355	0.0478	0.01045	0.01752	0.09057	0.01698	0.05853	0.03445	0.24729
2.44649	0.03146	0.12483	0.04837	-0.00181	0.0163	0.09892	0.02125	0.06178	0.03194	0.24828
2.44602	0.03448	0.12951	0.04752	-0.000882038	0.02046	0.10583	0.02188	0.05733	0.031	0.24834
2.44555	0.03121	0.12494	0.04576	0.00145	0.01665	0.09744	0.02557	0.06474	0.03392	0.24703
2.44509	0.03092	0.12705	0.04565	-0.0039	0.01785	0.09527	0.02336	0.05777	0.02849	0.24436
2.44462	0.0348	0.12999	0.04766	0.00295	0.0136	0.10011	0.01828	0.0593	0.02872	0.24929
2.44415	0.03617	0.12729	0.04307	0.0015	0.01989	0.09191	0.01979	0.0643	0.03052	0.24889
2.44368	0.0356	0.12735	0.04231	0.00436	0.02304	0.08789	0.02134	0.06486	0.03229	0.24884
2.44322	0.03338	0.12604	0.04678	0.00466	0.02416	0.08774	0.02078	0.06259	0.0311	0.24797
2.44275	0.03408	0.1246	0.04757	0.01329	0.01149	0.0867	0.02071	0.0621	0.02922	0.2489
2.44228	0.03467	0.12299	0.04122	0.000821989	0.01711	0.09444	0.02371	0.0614	0.02945	0.24862
2.44181	0.03473	0.11947	0.04105	0.01193	0.01863	0.09817	0.02115	0.06415	0.0318	0.24869
2.44135	0.0355	0.11979	0.04915	-0.00581	0.01674	0.09817	0.01933	0.06284	0.02934	0.25032
2.44088	0.03317	0.12587	0.04859	0.00803	0.01788	0.09834	0.02881	0.06296	0.02855	0.25036
2.44041	0.03077	0.1317	0.04269	0.01448	0.01808	0.09422	0.02087	0.06048	0.02895	0.24735
2.43995	0.03063	0.12631	0.04318	0.0083	0.022	0.09126	0.02792	0.06425	0.0326	0.25511
2.43948	0.03005	0.12593	0.04842	9.05664e-05	0.0178	0.08671	0.01789	0.05838	0.0354	0.25296
2.43902	0.02821	0.13033	0.04415	0.00825	0.02333	0.08558	0.02462	0.06298	0.03431	0.25661
2.43855	0.02994	0.12622	0.04886	0.00272	0.02248	0.09083	0.02398	0.05572	0.03008	0.25822
2.43808	0.03149	0.11992	0.04871	0.01176	0.02576	0.08702	0.0301	0.06017	0.03228	0.25717
2.43762	0.03122	0.11615	0.04614	0.01501	0.0259	0.07988	0.01972	0.05777	0.0351	0.25601
2.43715	0.03228	0.12293	0.05225	0.00325	0.02335	0.07978	0.01996	0.05683	0.03542	0.25755
2.43669	0.03392	0.12562	0.04974	0.00171	0.02366	0.0783	0.02228	0.05446	0.03781	0.25661
2.43622	0.03607	0.12327	0.04784	0.00868	0.02662	0.07844	0.02206	0.05922	0.03596	0.25475
2.43576	0.03577	0.12724	0.04701	0.00648	0.02648	0.07905	0.02172	0.05879	0.03582	0.25539
2.43529	0.03205	0.12675	0.04568	0.00849	0.02569	0.08072	0.02517	0.05731	0.03515	0.251
2.43483	0.02929	0.12292	0.04141	-8.85976e-05	0.02144	0.0765	0.02818	0.05419	0.03764	0.25545
2.43437	0.02815	0.12676	0.04666	0.000114192	0.02194	0.07463	0.02069	0.06039	0.03472	0.25274
2.4339	0.02784	0.13047	0.04856	0.00742	0.0208	0.07887	0.02949	0.05602	0.0325	0.25928
2.43344	0.02858	0.12565	0.04887	0.0115	0.0267	0.08159	0.0268	0.06163	0.03524	0.25395
2.43298	0.02622	0.1216	0.04325	-0.00227	0.02048	0.08423	0.02703	0.05867	0.03178	0.25951
2.43251	0.02274	0.1232	0.04411	0.01693	0.02144	0.07985	0.02811	0.05871	0.03847	0.25484
2.43205	0.0243	0.12326	0.04329	0.00778	0.02343	0.07195	0.01799	0.05742	0.02964	0.25588
2.43159	0.02421	0.1229	0.04608	0.01493	0.02416	0.07223	0.02065	0.06133	0.03502	0.26097
2.43112	0.02116	0.12159	0.04322	0.01186	0.02247	0.07384	0.03353	0.05574	0.0397	0.25945
2.43066	0.01713	0.12233	0.04415	0.0132	0.02485	0.07379	0.02756	0.0592	0.03346	0.25522
2.4302	0.01486	0.12478	0.05273	0.00667	0.02518	0.07612	0.02633	0.05943	0.03898	0.25961
2.42974	0.01344	0.12061	0.04037	0.00711	0.02427	0.07345	0.0142	0.0614	0.03825	0.26306
2.42927	0.01095	0.11764	0.05173	0.00854	0.02481	0.07541	0.02748	0.05627	0.04203	0.26498
2.42881	0.01228	0.12762	0.04755	0.01159	0.03343	0.07818	0.01939	0.05861	0.03355	0.26078
2.42835	0.01442	0.13097	0.04427	0.01595	0.02647	0.07023	0.01561	0.05784	0.03737	0.26461
2.42789	0.01542	0.12375	0.05112	0.00713	0.02565	0.0637	0.02102	0.05274	0.03635	0.26079
2.42743	0.01317	0.12181	0.04694	0.00983	0.02989	0.06441	0.0287	0.05295	0.04226	0.26052
2.42697	0.01257	0.12295	0.0517	0.0162	0.03125	0.06125	0.01582	0.05505	0.03904	0.26132
2.4265	0.01427	0.125	0.04653	0.01071	0.03063	0.06198	0.02194	0.05838	0.03838	0.26293
2.42604	0.01219	0.12481	0.04213	0.00944	0.02828	0.06826	0.00768	0.05627	0.03499	0.26458
2.42558	0.01093	0.1226	0.0492	0.01548	0.02641	0.06527	0.03089	0.05675	0.03542	0.26083
2.42512	0.00899	0.12074	0.04729	0.012	0.02968	0.06337	0.01539	0.0562	0.03312	0.26164
2.42466	0.00953	0.11787	0.04796	0.0103	0.02658	0.0691	0.01561	0.05753	0.03786	0.26394
2.4242	0.01356	0.11699	0.04865	0.0077	0.02455	0.07104	0.01471	0.05792	0.03672	0.25953
2.42374	0.01259	0.11748	0.04599	0.00689	0.03052	0.0741	0.01814	0.05945	0.03744	0.26412
2.42328	0.012	0.11421	0.03698	0.00295	0.02712	0.06992	0.01501	0.05847	0.03631	0.26474
2.42282	0.01273	0.11255	0.04724	0.00807	0.03082	0.06268	0.01925	0.0571	0.03517	0.26394
2.42236	0.0126	0.1134	0.04109	0.01468	0.0283	0.06366	0.0112	0.05711	0.0334	0.26766
2.4219	0.01408	0.11547	0.04729	0.01003	0.02904	0.06558	0.02148	0.05679	0.03792	0.26598
2.42144	0.01613	0.11821	0.04414	0.00357	0.02559	0.06597	0.01929	0.06012	0.03639	0.26374
2.42099	0.01572	0.12002	0.04261	0.01024	0.028	0.06554	0.0089	0.05737	0.0376	0.2653
2.42053	0.01455	0.11507	0.04732	0.01425	0.03004	0.0703	0.01758	0.05724	0.03671	0.26617
2.42007	0.01575	0.11168	0.05169	0.00975	0.03331	0.07179	0.02017	0.05364	0.03775	0.26732
2.41961	0.01691	0.11038	0.04406	0.01511	0.03235	0.07259	0.01823	0.05435	0.03842	0.2675
2.41915	0.01532	0.11094	0.04924	0.00822	0.02773	0.06989	0.01766	0.05545	0.04194	0.27083
2.41869	0.01751	0.11553	0.0469	0.00391	0.0341	0.06562	0.01766	0.0546	0.03738	0.26619
2.41824	0.01977	0.11656	0.0456	0.01114	0.03354	0.0654	0.01787	0.05592	0.03968	0.26684
2.41778	0.02047	0.11285	0.04911	0.01431	0.03219	0.06636	0.02393	0.054	0.04294	0.27158
2.41732	0.02169	0.11107	0.04677	0.00693	0.03185	0.07149	0.01704	0.05122	0.04146	0.26762
2.41686	0.02281	0.11215	0.04907	0.01609	0.02876	0.06889	0.02055	0.05333	0.04143	0.2676
2.41641	0.0236	0.11392	0.04679	0.00704	0.02963	0.07106	0.02232	0.05311	0.03793	0.2643
2.41595	0.02445	0.11534	0.04939	0.00923	0.02719	0.07188	0.0162	0.0558	0.03928	0.27236
2.41549	0.02902	0.11203	0.04681	0.00501	0.03017	0.06712	0.01517	0.05459	0.04011	0.26298
2.41504	0.03363	0.11342	0.04794	0.01523	0.03217	0.06641	0.02516	0.05162	0.04371	0.26629
2.41458	0.03249	0.1125	0.04613	0.01652	0.02771	0.06938	0.01889	0.05515	0.04062	0.26662
2.41412	0.02922	0.11172	0.05028	0.01033	0.02992	0.06886	0.02176	0.05618	0.03999	0.26644
2.41367	0.02897	0.11214	0.04557	0.00998	0.03195	0.06684	0.01592	0.05854	0.03917	0.26856
2.41321	0.0283	0.11221	0.04856	0.00824	0.03132	0.07084	0.022	0.0572	0.03598	0.26945
2.41276	0.02669	0.11193	0.04761	0.0078	0.03054	0.06929	0.02092	0.05678	0.03535	0.2709
2.4123	0.02515	0.1097	0.05086	0.0093	0.02948	0.07121	0.02563	0.05572	0.03836	0.27013
2.41184	0.02587	0.10884	0.04838	0.00583	0.03161	0.07267	0.02092	0.05448	0.04194	0.26983
2.41139	0.02496	0.11188	0.05241	0.01206	0.03003	0.07153	0.02041	0.05692	0.04104	0.27059
2.41093	0.02463	0.1127	0.04908	0.01154	0.03581	0.06875	0.019	0.05498	0.04079	0.27036
2.41048	0.02599	0.10973	0.05528	0.01073	0.03241	0.07325	0.02204	0.05668	0.04148	0.26895
2.41002	0.02688	0.11129	0.0532	0.01286	0.03386	0.07596	0.0279	0.05337	0.04313	0.27055
2.40957	0.02726	0.11354	0.05504	0.00782	0.03495	0.07375	0.02604	0.05445	0.04231	0.26865
2.40912	0.02701	0.11429	0.05378	0.01997	0.03476	0.07451	0.02788	0.05505	0.04399	0.26938
2.40866	0.02618	0.11568	0.04629	0.01714	0.03559	0.07257	0.02224	0.05245	0.04303	0.27077
2.40821	0.02512	0.11529	0.05251	0.01267	0.03903	0.0744	0.0291	0.05391	0.04044	0.27289
2.40775	0.025	0.11037	0.05067	0.00926	0.03683	0.07519	0.03128	0.05206	0.04139	0.26878
2.4073	0.02665	0.10757	0.05236	0.01116	0.03584	0.06871	0.03283	0.05157	0.04159	0.2715
2.40685	0.0286	0.11039	0.05276	0.01039	0.03185	0.06636	0.03685	0.05395	0.03993	0.2726
2.40639	0.02801	0.10825	0.05195	0.02207	0.03452	0.07266	0.02845	0.05786	0.03802	0.26845
2.40594	0.02531	0.10862	0.04894	0.02097	0.03533	0.07552	0.03473	0.05607	0.04308	0.27293
2.40549	0.02499	0.11455	0.05612	0.01075	0.03559	0.07239	0.03656	0.05717	0.04442	0.26906
2.40503	0.02501	0.11167	0.04737	0.01807	0.03301	0.07423	0.03328	0.0568	0.04199	0.27068
2.40458	0.02481	0.11032	0.05294	0.01683	0.0377	0.07531	0.03552	0.05538	0.04161	0.26977
2.40413	0.02768	0.11163	0.05546	0.01896	0.0426	0.07378	0.03651	0.05636	0.04304	0.27216
2.40368	0.02706	0.10987	0.04706	0.01289	0.03697	0.07062	0.03463	0.05571	0.04372	0.27025
2.40323	0.02461	0.10703	0.05195	0.01341	0.03474	0.06864	0.02952	0.05646	0.0401	0.26859
2.40277	0.02314	0.10164	0.05263	0.01787	0.03843	0.07228	0.03988	0.05829	0.04157	0.27193
2.40232	0.02491	0.10494	0.05594	0.02456	0.03351	0.06844	0.03365	0.05554	0.04446	0.2728
2.40187	0.0257	0.11077	0.05826	0.00916	0.03748	0.06828	0.03575	0.0575	0.04206	0.27471
2.40142	0.02401	0.10942	0.05178	0.02053	0.04088	0.07251	0.03992	0.05779	0.04173	0.27323
2.40097	0.02373	0.10919	0.05519	0.02291	0.03423	0.07241	0.04249	0.05394	0.04501	0.27328
2.40052	0.02385	0.10808	0.05587	0.01816	0.04263	0.07388	0.03638	0.0536	0.04175	0.27075
2.40007	0.02262	0.10929	0.05498	0.02049	0.03901	0.0722	0.03913	0.05363	0.04239	0.27266
2.39961	0.02199	0.10853	0.05232	0.01605	0.03545	0.07011	0.03665	0.05428	0.04194	0.27109
2.39916	0.02354	0.1079	0.05282	0.0176	0.03927	0.06804	0.03396	0.0556	0.04573	0.27412
2.39871	0.02518	0.11066	0.0547	0.01876	0.03778	0.0682	0.03374	0.05386	0.04003	0.27439
2.39826	0.02536	0.10967	0.05553	0.01742	0.03669	0.07099	0.03614	0.0531	0.04278	0.27161
2.39781	0.02757	0.10886	0.0584	0.01939	0.0396	0.07022	0.04245	0.05422	0.04214	0.27506
2.39736	0.03142	0.10584	0.04975	0.02754	0.037	0.07179	0.03332	0.05111	0.04405	0.27349
2.39691	0.02846	0.10397	0.05168	0.02276	0.04149	0.07233	0.0369	0.05263	0.04612	0.27248
2.39646	0.02574	0.10523	0.05044	0.01697	0.03796	0.07088	0.03094	0.0543	0.04367	0.27062
2.39602	0.02746	0.10588	0.05785	0.0105	0.03812	0.07245	0.03374	0.05408	0.04609	0.27274
2.39557	0.02724	0.10664	0.05331	0.0214	0.03922	0.07426	0.03874	0.05399	0.04276	0.26949
2.39512	0.02723	0.10655	0.05731	0.01945	0.03484	0.07256	0.0402	0.05716	0.04257	0.27241
2.39467	0.02995	0.10759	0.05445	0.02508	0.03802	0.06957	0.0375	0.05692	0.04662	0.27014
2.39422	0.03091	0.10872	0.06072	0.02963	0.03928	0.07279	0.04617	0.05772	0.04074	0.27199
2.39377	0.02842	0.10931	0.0569	0.02171	0.04202	0.07819	0.03343	0.05629	0.04275	0.27143
2.39332	0.02689	0.10829	0.0543	0.02397	0.04079	0.07573	0.04254	0.05465	0.04326	0.27409
2.39288	0.02658	0.10888	0.05434	0.02437	0.04123	0.07555	0.04374	0.05661	0.0441	0.27232
2.39243	0.02805	0.10568	0.05642	0.02939	0.04571	0.07568	0.04558	0.05453	0.04505	0.2751
2.39198	0.0291	0.10369	0.05745	0.02707	0.04385	0.07665	0.04552	0.05464	0.04535	0.27587
2.39153	0.02794	0.10785	0.05731	0.01999	0.04565	0.07977	0.04335	0.05551	0.04495	0.27358
2.39108	0.02668	0.1081	0.05943	0.0264	0.04216	0.07995	0.04252	0.05226	0.04645	0.27422
2.39064	0.0289	0.11126	0.06183	0.02326	0.0429	0.07851	0.04497	0.05304	0.04592	0.27289
2.39019	0.03148	0.11438	0.05731	0.02649	0.04339	0.07552	0.03718	0.05421	0.04705	0.27311
2.38974	0.03013	0.114	0.05535	0.02452	0.04335	0.07731	0.0451	0.05096	0.04849	0.27331
2.3893	0.03147	0.11599	0.05718	0.01695	0.04619	0.07858	0.04576	0.05285	0.0449	0.27128
2.38885	0.03153	0.11447	0.05544	0.03379	0.04513	0.07647	0.0433	0.05556	0.04638	0.27221
2.3884	0.03022	0.11196	0.06114	0.02187	0.04261	0.07442	0.04104	0.05284	0.04494	0.27442
2.38796	0.03118	0.1127	0.05845	0.02169	0.0455	0.07724	0.04363	0.05518	0.04542	0.27066
2.38751	0.03162	0.11299	0.05608	0.02148	0.04062	0.08243	0.05063	0.05404	0.04631	0.27427
2.38707	0.03214	0.11353	0.05688	0.0255	0.04255	0.07906	0.03934	0.05551	0.04346	0.27404
2.38662	0.03136	0.11419	0.05539	0.02967	0.0463	0.07648	0.04764	0.05492	0.04807	0.27155
2.38617	0.03152	0.11485	0.06239	0.02538	0.04218	0.07599	0.04704	0.05663	0.04524	0.26924
2.38573	0.03177	0.11277	0.05846	0.02231	0.04702	0.07588	0.04795	0.05594	0.04622	0.27588
2.38528	0.0312	0.11476	0.06183	0.02168	0.04437	0.07719	0.04759	0.06052	0.04621	0.27475
2.38484	0.03206	0.11741	0.05811	0.03015	0.04574	0.07624	0.04691	0.05866	0.04507	0.27714
2.38439	0.03196	0.11643	0.0576	0.02637	0.04786	0.07697	0.04153	0.05841	0.04727	0.2764
2.38395	0.02923	0.1172	0.06191	0.02517	0.05008	0.07986	0.05108	0.05712	0.04645	0.27283
2.3835	0.02924	0.11658	0.06498	0.03019	0.04571	0.0796	0.04971	0.0574	0.04707	0.27332
2.38306	0.03024	0.11589	0.06436	0.02558	0.04905	0.07924	0.05367	0.05875	0.04955	0.27686
2.38262	0.02791	0.11692	0.06592	0.02324	0.04847	0.08097	0.05347	0.05735	0.04703	0.27791
2.38217	0.02769	0.11841	0.06498	0.02889	0.05067	0.08165	0.05708	0.05355	0.04768	0.27453
2.38173	0.02968	0.11773	0.06603	0.02926	0.04954	0.08366	0.05167	0.05738	0.04899	0.27541
2.38128	0.03022	0.11604	0.06386	0.03011	0.05152	0.08123	0.05622	0.05607	0.04915	0.27852
2.38084	0.0296	0.1155	0.06575	0.0267	0.0508	0.08053	0.04586	0.05587	0.04663	0.2769
2.3804	0.03108	0.11551	0.05924	0.03024	0.05483	0.08537	0.05416	0.05664	0.04665	0.27726
2.37995	0.03305	0.11825	0.06393	0.02971	0.05174	0.0822	0.04752	0.05282	0.04758	0.27489
2.37951	0.03422	0.11913	0.06243	0.03238	0.05015	0.07934	0.05016	0.05556	0.04868	0.277
2.37907	0.03463	0.11968	0.06753	0.02922	0.0525	0.08184	0.05005	0.05489	0.04824	0.27614
2.37863	0.0339	0.12176	0.06177	0.03395	0.05764	0.08335	0.05664	0.05818	0.0483	0.27524
2.37818	0.03331	0.1224	0.061	0.02901	0.05265	0.08285	0.05769	0.05422	0.04556	0.27519
2.37774	0.03344	0.11933	0.06509	0.03361	0.04894	0.08171	0.05536	0.06117	0.04795	0.27516
2.3773	0.03416	0.11904	0.06443	0.03279	0.04789	0.08427	0.0551	0.05894	0.04826	0.2756
2.37686	0.03512	0.12049	0.06305	0.03374	0.05064	0.08376	0.05258	0.05938	0.04856	0.27738
2.37641	0.03655	0.11854	0.06131	0.0358	0.04994	0.08344	0.05066	0.05957	0.04862	0.27737
2.37597	0.03658	0.11741	0.06344	0.03079	0.0521	0.08343	0.05234	0.05834	0.05035	0.27832
2.37553	0.03672	0.11746	0.06825	0.03228	0.04866	0.08095	0.05933	0.05939	0.05022	0.2782
2.37509	0.03597	0.11773	0.06758	0.03589	0.05317	0.08446	0.05603	0.05874	0.04657	0.2803
2.37465	0.0352	0.11776	0.06744	0.03406	0.05435	0.08748	0.05738	0.05782	0.04942	0.27734
2.37421	0.03596	0.12073	0.0674	0.02952	0.05432	0.0879	0.06096	0.06019	0.05217	0.28062
2.37377	0.0353	0.12453	0.06818	0.03855	0.05674	0.08669	0.066	0.06115	0.04743	0.27886
2.37333	0.03533	0.12589	0.0674	0.03603	0.05498	0.08446	0.05312	0.05842	0.05015	0.28113
2.37289	0.03717	0.12221	0.06783	0.03616	0.0549	0.08331	0.05915	0.05837	0.05148	0.28284
2.37245	0.03726	0.12046	0.0684	0.03216	0.05683	0.08324	0.06033	0.0616	0.05262	0.28235
2.37201	0.03597	0.12064	0.07069	0.03336	0.05649	0.08456	0.0553	0.05817	0.04972	0.28113
2.37157	0.03808	0.12196	0.06952	0.04394	0.05755	0.08804	0.06299	0.06059	0.05217	0.28197
2.37113	0.0401	0.12292	0.07177	0.03694	0.05792	0.08763	0.06106	0.05844	0.05292	0.28182
2.37069	0.03939	0.11876	0.06961	0.03135	0.0582	0.08386	0.06297	0.05719	0.05332	0.28151
2.37025	0.03778	0.11774	0.06933	0.03532	0.05688	0.08191	0.06062	0.05827	0.05315	0.28161
2.36981	0.03745	0.12103	0.06798	0.04384	0.05476	0.0821	0.05783	0.05909	0.0519	0.28014
2.36937	0.03853	0.12059	0.07154	0.03553	0.05359	0.08605	0.05978	0.05857	0.05268	0.28058
2.36893	0.03968	0.1206	0.06769	0.04401	0.05812	0.08779	0.05768	0.05998	0.05013	0.27959
2.36849	0.04085	0.12032	0.06923	0.0468	0.05461	0.08472	0.06258	0.05954	0.05062	0.27857
2.36805	0.03854	0.12052	0.06916	0.03776	0.054	0.08239	0.0609	0.06166	0.05237	0.28307
2.36761	0.0369	0.12202	0.07027	0.04053	0.05811	0.08364	0.0624	0.06224	0.05173	0.27814
2.36717	0.04013	0.12135	0.06792	0.03984	0.054	0.08434	0.06059	0.06192	0.04979	0.2824
2.36674	0.04187	0.11827	0.07076	0.0381	0.05156	0.08617	0.06553	0.06381	0.04945	0.28065
2.3663	0.04088	0.11771	0.0703	0.04375	0.05663	0.0876	0.06605	0.06201	0.0541	0.28067
2.36586	0.04074	0.12037	0.0751	0.04728	0.05549	0.08863	0.06478	0.06384	0.05142	0.28276
2.36542	0.0405	0.12222	0.07263	0.04339	0.05789	0.08861	0.06746	0.06278	0.05158	0.28301
2.36499	0.04093	0.12431	0.07267	0.04616	0.05982	0.08714	0.06452	0.06488	0.05368	0.28321
2.36455	0.04327	0.1248	0.07475	0.04897	0.06318	0.08515	0.063	0.06576	0.05184	0.2837
2.36411	0.0434	0.12333	0.07597	0.04811	0.06007	0.08569	0.06494	0.06391	0.05339	0.28525
2.36367	0.04231	0.12339	0.0735	0.04369	0.06066	0.08739	0.06447	0.06383	0.05524	0.28221
2.36324	0.04312	0.12632	0.07547	0.04534	0.0582	0.08683	0.0648	0.06291	0.05414	0.28485
2.3628	0.04384	0.12837	0.08037	0.04412	0.06025	0.08811	0.06604	0.06298	0.05518	0.28546
2.36236	0.0432	0.12731	0.07595	0.04872	0.06117	0.08881	0.06209	0.06095	0.05716	0.28332
2.36193	0.04298	0.12529	0.07646	0.04694	0.06132	0.08868	0.0646	0.0636	0.059	0.28552
2.36149	0.04281	0.12508	0.07495	0.05102	0.06164	0.09012	0.06874	0.06277	0.05649	0.2835
2.36106	0.04456	0.12445	0.07713	0.05128	0.06414	0.08671	0.06556	0.06216	0.05628	0.2837
2.36062	0.04676	0.12495	0.07703	0.05249	0.06294	0.08649	0.06495	0.06463	0.05424	0.28327
2.36018	0.04729	0.12547	0.07845	0.04672	0.06365	0.08917	0.07153	0.0637	0.05776	0.28443
2.35975	0.04705	0.12317	0.07482	0.04905	0.05727	0.08851	0.06512	0.0621	0.05587	0.28331
2.35931	0.04827	0.12383	0.07887	0.05307	0.06219	0.09057	0.0683	0.06587	0.05594	0.28143
2.35888	0.05027	0.12785	0.07616	0.04692	0.06197	0.09564	0.0681	0.06826	0.05497	0.28318
2.35844	0.05113	0.12509	0.07704	0.05855	0.06504	0.09381	0.06896	0.06566	0.05865	0.28361
2.35801	0.04906	0.12204	0.0765	0.05301	0.06357	0.09079	0.06746	0.06676	0.05602	0.28423
2.35757	0.04564	0.12312	0.08066	0.06107	0.06796	0.09113	0.07749	0.06846	0.05537	0.28703
2.35714	0.04653	0.1268	0.07943	0.05539	0.06563	0.0881	0.06914	0.06951	0.05586	0.28241
2.3567	0.0476	0.12905	0.07471	0.05473	0.06557	0.08908	0.07513	0.06787	0.0574	0.28817
2.35627	0.04506	0.12831	0.07938	0.05167	0.06455	0.09342	0.06845	0.06786	0.05761	0.28588
2.35584	0.04627	0.12922	0.08048	0.06109	0.0669	0.09468	0.07179	0.06954	0.0584	0.28785
2.3554	0.04919	0.12869	0.08368	0.04901	0.06798	0.09493	0.07023	0.06908	0.05849	0.28809
2.35497	0.04763	0.12863	0.07981	0.05355	0.07149	0.09336	0.06969	0.06868	0.06044	0.2884
2.35453	0.04871	0.12914	0.08326	0.05404	0.06865	0.08968	0.07265	0.06972	0.05853	0.287
2.3541	0.05022	0.12899	0.08277	0.05947	0.06592	0.09052	0.07053	0.06946	0.062	0.28745
2.35367	0.04906	0.13064	0.0802	0.0568	0.06956	0.09235	0.07085	0.06835	0.0624	0.28995
2.35323	0.04892	0.13036	0.0837	0.06155	0.07025	0.09185	0.07337	0.06852	0.06076	0.29013
2.3528	0.05014	0.12837	0.07914	0.05813	0.07001	0.09044	0.0721	0.06778	0.06091	0.29051
2.35237	0.05227	0.12815	0.08194	0.0585	0.07045	0.08878	0.07789	0.06673	0.06209	0.28823
2.35194	0.05407	0.12849	0.08362	0.05741	0.06957	0.08984	0.07152	0.06787	0.06227	0.28968
2.3515	0.05375	0.1293	0.0842	0.05727	0.07041	0.09204	0.0703	0.07112	0.06318	0.28981
2.35107	0.05277	0.12978	0.08198	0.0581	0.07093	0.09418	0.07453	0.06951	0.06014	0.2898
2.35064	0.05304	0.12826	0.0792	0.06189	0.07094	0.09434	0.07301	0.06902	0.06371	0.2887
2.35021	0.05397	0.12839	0.08226	0.05511	0.07368	0.09217	0.07632	0.06919	0.06289	0.28727
2.34978	0.05477	0.12894	0.08244	0.05646	0.07153	0.09367	0.07643	0.06972	0.06282	0.2885
2.34934	0.05531	0.12822	0.08365	0.06239	0.07143	0.09634	0.07967	0.07122	0.06302	0.28937
2.34891	0.05604	0.13072	0.084	0.05755	0.07267	0.0953	0.07773	0.07304	0.06483	0.28864
2.34848	0.05564	0.13064	0.08566	0.06489	0.07629	0.09329	0.07746	0.07278	0.06352	0.28879
2.34805	0.0547	0.12838	0.08537	0.0645	0.07483	0.09549	0.08231	0.07366	0.06384	0.29294
2.34762	0.05544	0.13044	0.08514	0.06399	0.07524	0.09669	0.07965	0.07552	0.06277	0.29094
2.34719	0.05534	0.13484	0.08753	0.06179	0.07407	0.09591	0.08374	0.07438	0.0638	0.29004
2.34676	0.05386	0.13281	0.08852	0.06698	0.07899	0.09723	0.08273	0.07554	0.06611	0.29068
2.34633	0.05443	0.13317	0.09132	0.06425	0.07705	0.09727	0.08131	0.07538	0.06611	0.2892
2.3459	0.05683	0.13473	0.08856	0.06576	0.07918	0.0982	0.08028	0.07843	0.06686	0.29251
2.34547	0.05812	0.1328	0.09073	0.07387	0.08099	0.09981	0.08524	0.07466	0.06635	0.29133
2.34504	0.05793	0.1345	0.08985	0.06292	0.07878	0.09958	0.07816	0.07631	0.06815	0.29102
2.34461	0.0576	0.13305	0.09437	0.06911	0.08043	0.09969	0.0848	0.07522	0.06741	0.29334
2.34418	0.0585	0.13387	0.09226	0.06513	0.08041	0.09839	0.08212	0.07621	0.06636	0.29026
2.34375	0.05839	0.1366	0.09305	0.06699	0.08009	0.09593	0.08683	0.07602	0.06894	0.29123
2.34332	0.05794	0.13783	0.09206	0.06866	0.07963	0.09785	0.08549	0.07457	0.07138	0.29449
2.34289	0.05921	0.13781	0.08801	0.07122	0.0788	0.10043	0.084	0.07697	0.06636	0.29327
2.34246	0.06128	0.13475	0.09213	0.06658	0.07904	0.09986	0.08671	0.078	0.06746	0.29288
2.34203	0.06291	0.13375	0.09064	0.06958	0.08308	0.10184	0.0851	0.07731	0.06925	0.29368
2.3416	0.06195	0.1342	0.0913	0.06715	0.08122	0.09968	0.08985	0.07532	0.07059	0.29222
2.34117	0.06291	0.13322	0.09245	0.07174	0.08246	0.09624	0.08809	0.07842	0.07141	0.29158
2.34075	0.06426	0.13166	0.09243	0.06899	0.07811	0.09895	0.0904	0.0773	0.06567	0.29362
2.34032	0.06411	0.13373	0.09227	0.07144	0.08345	0.10084	0.08936	0.08083	0.07104	0.29243
2.33989	0.06254	0.1365	0.09306	0.07838	0.08213	0.10341	0.0864	0.0816	0.07026	0.29291
2.33946	0.06191	0.13508	0.09189	0.07492	0.0814	0.1043	0.08948	0.08165	0.07225	0.29405
2.33903	0.06288	0.13482	0.09483	0.0742	0.08308	0.10247	0.08738	0.08147	0.06965	0.29396
2.33861	0.06206	0.13641	0.09651	0.07792	0.0868	0.10192	0.09424	0.08347	0.07098	0.2947
2.33818	0.06294	0.13773	0.09665	0.0767	0.08698	0.10278	0.0925	0.08154	0.07096	0.29734
2.33775	0.06489	0.13915	0.09961	0.07493	0.08699	0.10567	0.09491	0.08504	0.07481	0.29389
2.33732	0.06474	0.13958	0.10062	0.07312	0.08715	0.10638	0.08777	0.08677	0.07178	0.29642
2.3369	0.06408	0.14052	0.1	0.08124	0.09135	0.10398	0.09445	0.08685	0.07572	0.29846
2.33647	0.06564	0.14218	0.09921	0.07434	0.0881	0.10515	0.09372	0.08774	0.07609	0.29606
2.33604	0.06813	0.14204	0.0995	0.08017	0.08916	0.10655	0.09652	0.0853	0.07642	0.29802
2.33562	0.06843	0.14007	0.10174	0.07615	0.08931	0.10679	0.09435	0.08572	0.07582	0.29675
2.33519	0.06683	0.14061	0.10087	0.08292	0.08914	0.10825	0.09813	0.08709	0.07563	0.29851
2.33477	0.06721	0.14167	0.10254	0.08145	0.09013	0.10962	0.09328	0.0881	0.07693	0.29769
2.33434	0.06976	0.14132	0.10206	0.07997	0.08963	0.10928	0.09582	0.08752	0.07636	0.29925
2.33391	0.06982	0.144	0.09942	0.07926	0.08834	0.10804	0.09504	0.08683	0.07813	0.29846
2.33349	0.06973	0.14474	0.1015	0.08485	0.09337	0.10953	0.09637	0.0857	0.07898	0.29819
2.33306	0.07176	0.14278	0.10392	0.08418	0.09326	0.1128	0.09893	0.08804	0.0774	0.29767
2.33264	0.07296	0.14389	0.10331	0.07969	0.09285	0.11168	0.1024	0.08806	0.07868	0.29965
2.33221	0.073	0.14383	0.10157	0.08431	0.0953	0.10861	0.0966	0.08864	0.07741	0.29796
2.33179	0.07332	0.14321	0.1028	0.08532	0.09306	0.10921	0.10237	0.09024	0.08095	0.29638
2.33136	0.07334	0.14349	0.10528	0.08739	0.09056	0.1093	0.09988	0.09075	0.0784	0.29738
2.33094	0.07306	0.14476	0.10568	0.08557	0.09712	0.10904	0.09834	0.09049	0.0814	0.29838
2.33051	0.07419	0.14366	0.10708	0.083	0.09608	0.11211	0.10119	0.09273	0.08009	0.29851
2.33009	0.07544	0.14294	0.10712	0.08595	0.09562	0.11553	0.10262	0.09398	0.08005	0.30055
2.32966	0.0752	0.14495	0.10611	0.08984	0.09444	0.11571	0.10671	0.09333	0.08022	0.29944
2.32924	0.0752	0.14466	0.10823	0.08637	0.0986	0.11598	0.10729	0.09228	0.08142	0.29986
2.32882	0.07478	0.14668	0.10937	0.0891	0.10086	0.11558	0.10542	0.09534	0.07982	0.30068
2.32839	0.074	0.14835	0.11281	0.08297	0.09992	0.1153	0.10321	0.09553	0.08261	0.30143
2.32797	0.07564	0.15104	0.10789	0.08987	0.10105	0.11741	0.10634	0.09776	0.08196	0.30149
2.32754	0.07818	0.15389	0.11111	0.09062	0.1017	0.11768	0.10574	0.09491	0.08513	0.30138
2.32712	0.07847	0.15197	0.11332	0.09333	0.10372	0.11869	0.10706	0.09584	0.08642	0.30376
2.3267	0.07836	0.15197	0.11201	0.08862	0.10561	0.11985	0.11057	0.09759	0.08486	0.30284
2.32628	0.07903	0.15204	0.11394	0.09221	0.10358	0.11872	0.1046	0.09808	0.08654	0.30449
2.32585	0.08016	0.15222	0.11124	0.09027	0.10413	0.11645	0.11	0.09728	0.08727	0.30495
2.32543	0.08106	0.15138	0.1125	0.09511	0.10492	0.11752	0.11006	0.09731	0.08713	0.30401
2.32501	0.08051	0.15167	0.11504	0.09223	0.0951	0.11919	0.10768	0.09834	0.08925	0.30454
2.32459	0.08211	0.15134	0.11444	0.09307	0.09925	0.12014	0.11339	0.09552	0.08891	0.3058
2.32416	0.08474	0.14923	0.11328	0.09489	0.10337	0.12088	0.10901	0.09798	0.08928	0.30438
2.32374	0.08633	0.15097	0.116	0.08741	0.10504	0.11898	0.11782	0.09934	0.08939	0.30552
2.32332	0.08697	0.15103	0.11517	0.09327	0.10506	0.12075	0.11258	0.09926	0.08935	0.30442
2.3229	0.08663	0.15078	0.11349	0.09503	0.10614	0.12226	0.11543	0.10108	0.09123	0.30292
2.32248	0.08726	0.15023	0.11396	0.0962	0.10956	0.1239	0.11754	0.10063	0.09059	0.30552
2.32205	0.0883	0.15024	0.11703	0.09787	0.11086	0.12535	0.11705	0.10286	0.09064	0.30495
2.32163	0.0888	0.15176	0.11642	0.09498	0.10923	0.12327	0.11703	0.10262	0.09123	0.30504
2.32121	0.08852	0.15368	0.11707	0.10114	0.10997	0.12276	0.12013	0.10482	0.09076	0.30556
2.32079	0.08871	0.15427	0.1174	0.09793	0.10955	0.12307	0.11763	0.10223	0.09126	0.30741
2.32037	0.09022	0.15431	0.11908	0.10307	0.11164	0.12462	0.11756	0.10621	0.09323	0.30741
2.31995	0.09084	0.15646	0.1222	0.09937	0.11315	0.12692	0.1202	0.10659	0.09452	0.30712
2.31953	0.09158	0.158	0.1234	0.10295	0.11543	0.12568	0.11984	0.10968	0.09416	0.30727
2.31911	0.09291	0.15797	0.11972	0.10503	0.11909	0.12564	0.12276	0.10867	0.09418	0.30729
2.31869	0.09384	0.15868	0.12367	0.10327	0.12001	0.12674	0.1258	0.10909	0.0985	0.30835
2.31827	0.09463	0.15914	0.12294	0.10506	0.11653	0.12601	0.12065	0.1107	0.09693	0.30919
2.31785	0.09435	0.15923	0.12461	0.10567	0.11568	0.12573	0.12632	0.11204	0.0983	0.3069
2.31743	0.09375	0.15961	0.12473	0.10675	0.12025	0.12521	0.12716	0.10988	0.09896	0.31218
2.31701	0.09523	0.15931	0.12559	0.10784	0.12027	0.12438	0.12786	0.11082	0.10079	0.31159
2.31659	0.09775	0.15825	0.12798	0.10887	0.12073	0.12633	0.13005	0.11118	0.09975	0.3137
2.31617	0.09953	0.15886	0.12834	0.10961	0.12014	0.12822	0.12941	0.11055	0.10058	0.31173
2.31575	0.0992	0.16005	0.13006	0.11081	0.11911	0.128	0.12926	0.11115	0.10176	0.31216
2.31533	0.09835	0.15989	0.13163	0.11119	0.12275	0.12843	0.13253	0.11292	0.10188	0.31324
2.31491	0.09984	0.15939	0.12837	0.10978	0.12256	0.12787	0.12743	0.11323	0.10128	0.31538
2.31449	0.10186	0.15858	0.12852	0.11386	0.1217	0.12922	0.13513	0.11412	0.10053	0.31513
2.31408	0.10266	0.15848	0.13088	0.11242	0.12639	0.13068	0.1318	0.11533	0.10111	0.31421
2.31366	0.10287	0.15817	0.12842	0.11659	0.12199	0.13023	0.13148	0.11523	0.10431	0.31436
2.31324	0.10414	0.15981	0.13045	0.11472	0.1231	0.13016	0.13436	0.11749	0.10542	0.31356
2.31282	0.1051	0.16134	0.13266	0.11268	0.1282	0.13267	0.13266	0.11876	0.10397	0.31431
2.3124	0.10639	0.16166	0.13555	0.12257	0.12694	0.13313	0.1365	0.12026	0.106	0.31503
2.31199	0.10703	0.16168	0.13141	0.12071	0.13047	0.13326	0.13448	0.12068	0.10522	0.31551
2.31157	0.10777	0.16319	0.13508	0.12113	0.13049	0.13372	0.14007	0.12185	0.10606	0.31402
2.31115	0.10826	0.16454	0.13653	0.12389	0.13087	0.13484	0.13965	0.12263	0.10615	0.3145
2.31073	0.10722	0.1645	0.13939	0.12327	0.13216	0.13649	0.1407	0.12519	0.10858	0.31706
2.31032	0.10808	0.16634	0.13815	0.12299	0.13415	0.13687	0.13589	0.12371	0.10916	0.31822
2.3099	0.10934	0.16926	0.137	0.123	0.13576	0.13973	0.14035	0.12436	0.11084	0.31845
2.30948	0.10943	0.17054	0.14111	0.124	0.13774	0.14057	0.14069	0.12739	0.11042	0.31987
2.30907	0.10933	0.17096	0.1414	0.12755	0.13849	0.13906	0.14535	0.12793	0.11032	0.31859
2.30865	0.11067	0.17158	0.14486	0.12839	0.13806	0.13961	0.14563	0.12801	0.11348	0.3194
2.30823	0.11079	0.17141	0.14129	0.12632	0.13764	0.14097	0.13898	0.13096	0.11292	0.32117
2.30782	0.11142	0.1707	0.14437	0.12805	0.13894	0.14102	0.14365	0.13174	0.1133	0.32253
2.3074	0.11248	0.17257	0.14636	0.12836	0.14329	0.14109	0.14473	0.13204	0.11806	0.324
2.30699	0.11365	0.17308	0.14067	0.12871	0.14112	0.14133	0.14328	0.13134	0.1151	0.32432
2.30657	0.11596	0.17304	0.14623	0.13097	0.14198	0.1432	0.14768	0.12983	0.11679	0.32361
2.30615	0.11705	0.17475	0.14717	0.12616	0.14184	0.14536	0.14958	0.13353	0.11827	0.32177
2.30574	0.1181	0.17719	0.14918	0.13144	0.1427	0.14522	0.14638	0.13234	0.11868	0.32291
2.30532	0.11781	0.17957	0.14723	0.13573	0.14096	0.14518	0.14913	0.13467	0.11816	0.32613
2.30491	0.11821	0.17727	0.14907	0.13518	0.14597	0.14581	0.15457	0.1361	0.12074	0.32506
2.30449	0.12096	0.17648	0.14959	0.13766	0.14752	0.14584	0.15418	0.13779	0.12036	0.32594
2.30408	0.12163	0.17802	0.15127	0.13697	0.14656	0.14606	0.15463	0.13868	0.12227	0.32495
2.30366	0.12259	0.17864	0.15066	0.13436	0.14793	0.14745	0.15057	0.13831	0.12217	0.32594
2.30325	0.12305	0.18089	0.15373	0.13732	0.14918	0.15098	0.15795	0.13997	0.12598	0.32672
2.30284	0.12359	0.18279	0.15319	0.13996	0.15047	0.15205	0.15701	0.14366	0.12397	0.32606
2.30242	0.12464	0.18198	0.15425	0.14006	0.15202	0.151	0.15565	0.14561	0.12371	0.32756
2.30201	0.12346	0.18133	0.15494	0.14223	0.15438	0.15032	0.16099	0.14453	0.12835	0.32994
2.30159	0.12526	0.18298	0.15563	0.13845	0.1521	0.15111	0.16076	0.1449	0.12554	0.32822
2.30118	0.12631	0.18618	0.1597	0.14361	0.15697	0.15351	0.15829	0.146	0.1283	0.32986
2.30077	0.12729	0.18794	0.15774	0.1415	0.15775	0.15348	0.16311	0.14809	0.12725	0.32989
2.30035	0.129	0.19036	0.15949	0.14268	0.15912	0.15436	0.16657	0.14828	0.13058	0.33271
2.29994	0.12929	0.19101	0.16281	0.1414	0.1584	0.15708	0.16581	0.14995	0.1295	0.33281
2.29953	0.12947	0.18871	0.16043	0.14536	0.16004	0.15755	0.16533	0.15113	0.13028	0.33461
2.29911	0.13003	0.19034	0.16283	0.1444	0.16118	0.15711	0.16172	0.15136	0.13156	0.33587
2.2987	0.13138	0.19131	0.16317	0.1469	0.16124	0.15773	0.16598	0.15122	0.13398	0.33571
2.29829	0.13376	0.19064	0.16203	0.1466	0.1634	0.15697	0.16807	0.15277	0.13475	0.33715
2.29788	0.13544	0.19304	0.16423	0.15066	0.16325	0.15867	0.16274	0.15337	0.13672	0.33827
2.29746	0.13543	0.19436	0.1641	0.15238	0.16472	0.15914	0.17053	0.15368	0.13274	0.33983
2.29705	0.13721	0.19487	0.16573	0.14701	0.16428	0.15928	0.17213	0.15576	0.137	0.34073
2.29664	0.13881	0.19539	0.16661	0.15068	0.16403	0.16179	0.17186	0.15644	0.13926	0.33915
2.29623	0.13867	0.19555	0.16651	0.15164	0.16538	0.16005	0.17313	0.15522	0.13811	0.34127
2.29582	0.14042	0.19675	0.1694	0.15344	0.16877	0.16128	0.17268	0.15527	0.13975	0.33902
2.2954	0.14259	0.1985	0.1678	0.15477	0.16891	0.16431	0.17204	0.15981	0.14078	0.34193
2.29499	0.14208	0.19888	0.17033	0.15541	0.16711	0.16434	0.17491	0.16106	0.14117	0.34072
2.29458	0.14231	0.19931	0.16927	0.15861	0.17119	0.16472	0.17706	0.1623	0.14126	0.34302
2.29417	0.14411	0.20033	0.17221	0.15961	0.17261	0.16598	0.17619	0.16528	0.145	0.3418
2.29376	0.14413	0.20094	0.1731	0.15608	0.17255	0.16823	0.17997	0.1654	0.14379	0.34438
2.29335	0.14445	0.20237	0.1767	0.16042	0.17313	0.16943	0.18186	0.16812	0.14772	0.34513
2.29294	0.14697	0.20339	0.17476	0.16057	0.17351	0.17041	0.18029	0.16835	0.14775	0.34649
2.29253	0.14803	0.20461	0.17682	0.16	0.17711	0.17169	0.18467	0.16975	0.14635	0.34522
2.29212	0.14761	0.20562	0.1786	0.16249	0.17675	0.17244	0.18373	0.17168	0.14907	0.34963
2.29171	0.14877	0.20728	0.18209	0.16214	0.17851	0.17347	0.18725	0.17127	0.15098	0.34811
2.2913	0.15062	0.20961	0.18039	0.16808	0.18048	0.17404	0.18476	0.17349	0.15159	0.34877
2.29089	0.15	0.20974	0.18247	0.16607	0.18341	0.17482	0.18605	0.17418	0.15141	0.35064
2.29048	0.15004	0.21153	0.18434	0.16728	0.18371	0.17692	0.19025	0.17389	0.15363	0.35151
2.29007	0.15231	0.21306	0.18398	0.16594	0.18628	0.17689	0.18664	0.17331	0.15456	0.353
2.28966	0.15468	0.21301	0.18373	0.17023	0.18585	0.17709	0.19352	0.17608	0.15506	0.3529
2.28925	0.1566	0.21355	0.18543	0.17136	0.18685	0.178	0.19144	0.17585	0.15614	0.35496
2.28884	0.15657	0.21486	0.1866	0.1728	0.18819	0.17777	0.19242	0.17783	0.15854	0.35625
2.28843	0.15838	0.21539	0.18609	0.17181	0.18848	0.1797	0.19349	0.17932	0.15875	0.35616
2.28802	0.15983	0.21662	0.18759	0.17477	0.18848	0.1818	0.19576	0.1806	0.15969	0.35923
2.28761	0.15983	0.21946	0.18717	0.17833	0.18909	0.18192	0.19615	0.18136	0.16222	0.3586
2.2872	0.16238	0.21983	0.18885	0.17591	0.18987	0.18288	0.19785	0.18392	0.1611	0.35964
2.2868	0.16415	0.21904	0.19277	0.17692	0.19057	0.18475	0.20002	0.18511	0.16242	0.35954
2.28639	0.16609	0.21847	0.19048	0.17725	0.1912	0.18619	0.19919	0.18717	0.16428	0.36099
2.28598	0.16652	0.21825	0.19121	0.18266	0.19356	0.18782	0.19961	0.18672	0.16386	0.36223
2.28557	0.16669	0.21916	0.19621	0.1789	0.19569	0.18697	0.2045	0.18907	0.16534	0.36349
2.28516	0.16837	0.2206	0.1945	0.18356	0.19639	0.18664	0.20152	0.19202	0.16788	0.36408
2.28476	0.1694	0.22144	0.19727	0.18384	0.19893	0.18833	0.20445	0.19208	0.16947	0.36359
2.28435	0.17	0.22359	0.19645	0.18372	0.19942	0.18988	0.20892	0.1929	0.17052	0.36462
2.28394	0.1718	0.22688	0.19941	0.18844	0.20202	0.19203	0.20757	0.19577	0.17137	0.36461
2.28353	0.17318	0.2285	0.20134	0.1862	0.20209	0.19467	0.20784	0.19822	0.17115	0.36804
2.28313	0.1736	0.23023	0.20242	0.18964	0.20702	0.19405	0.21407	0.19726	0.1722	0.36672
2.28272	0.17515	0.23207	0.20189	0.18755	0.20685	0.194	0.20918	0.20049	0.1756	0.37055
2.28231	0.17634	0.23319	0.20928	0.19222	0.20857	0.19572	0.21392	0.20196	0.17584	0.36794
2.28191	0.17737	0.23452	0.20401	0.19249	0.20903	0.1973	0.2141	0.20425	0.17711	0.37068
2.2815	0.17838	0.23611	0.20686	0.19395	0.21257	0.19959	0.21355	0.20411	0.1784	0.37031
2.28109	0.18033	0.23782	0.20953	0.1955	0.21202	0.20099	0.21247	0.204	0.17827	0.37296
2.28069	0.18195	0.23886	0.21143	0.19682	0.21489	0.20021	0.21733	0.20511	0.18226	0.37433
2.28028	0.18271	0.23949	0.21165	0.19871	0.21391	0.20074	0.21398	0.2059	0.18366	0.37574
2.27987	0.18253	0.24003	0.21408	0.19793	0.21383	0.20288	0.22046	0.20796	0.18288	0.37736
2.27947	0.18335	0.23958	0.21092	0.19751	0.21851	0.20315	0.21397	0.20957	0.1869	0.37824
2.27906	0.18576	0.23916	0.21457	0.2039	0.21779	0.20433	0.21929	0.20841	0.18737	0.38071
2.27866	0.18775	0.24144	0.21232	0.20303	0.2194	0.20545	0.22365	0.21066	0.18658	0.37896
2.27825	0.18921	0.24438	0.21493	0.20383	0.21962	0.2054	0.22234	0.21161	0.18986	0.38363
2.27785	0.19148	0.24417	0.2167	0.20522	0.22278	0.20703	0.22398	0.21345	0.18901	0.38418
2.27744	0.19208	0.24406	0.21751	0.20561	0.22242	0.2089	0.22549	0.21592	0.19149	0.38389
2.27704	0.19331	0.24563	0.22039	0.20951	0.22355	0.2097	0.22574	0.21706	0.19252	0.38453
2.27663	0.1956	0.24781	0.22082	0.21298	0.22534	0.21213	0.22751	0.21978	0.19122	0.38535
2.27623	0.19752	0.24978	0.22078	0.21318	0.22735	0.21352	0.23098	0.2211	0.19407	0.3847
2.27582	0.19938	0.24993	0.22181	0.2117	0.22676	0.21354	0.23233	0.22252	0.1972	0.38713
2.27542	0.19965	0.2508	0.22395	0.21556	0.22939	0.21407	0.23369	0.22464	0.19545	0.38927
2.27501	0.20203	0.25283	0.22872	0.21772	0.2317	0.21598	0.23217	0.2285	0.19865	0.38712
2.27461	0.20386	0.2539	0.22861	0.21788	0.23533	0.2186	0.24098	0.22763	0.19932	0.38806
2.27421	0.20362	0.25633	0.23047	0.2174	0.2352	0.21949	0.23747	0.23064	0.19987	0.3906
2.2738	0.20513	0.25834	0.23117	0.22149	0.238	0.21929	0.2413	0.23165	0.20173	0.39156
2.2734	0.20766	0.25937	0.2324	0.21774	0.24123	0.22129	0.23919	0.2338	0.20488	0.3938
2.273	0.20893	0.26018	0.23378	0.22342	0.23921	0.22324	0.24177	0.23397	0.20613	0.39228
2.27259	0.21013	0.26128	0.23714	0.22092	0.24124	0.22361	0.24279	0.23803	0.20494	0.39498
2.27219	0.2119	0.26395	0.23754	0.22466	0.24497	0.22493	0.24454	0.23865	0.2074	0.39969
2.27179	0.21285	0.2666	0.23719	0.22717	0.24418	0.22565	0.24437	0.23894	0.20971	0.39937
2.27138	0.21304	0.26779	0.23977	0.22584	0.24362	0.22641	0.24612	0.23886	0.21087	0.39994
2.27098	0.21456	0.26754	0.23988	0.228	0.24647	0.22911	0.25027	0.24059	0.21322	0.40268
2.27058	0.21613	0.26969	0.24111	0.22899	0.24826	0.2292	0.24949	0.24367	0.21072	0.40269
2.27018	0.21888	0.27088	0.24115	0.22941	0.25064	0.2298	0.24978	0.24324	0.21571	0.4039
2.26977	0.22184	0.27111	0.24309	0.23267	0.2496	0.23102	0.25089	0.24589	0.21889	0.40621
2.26937	0.22337	0.27265	0.24358	0.23384	0.25297	0.23359	0.24987	0.24438	0.21917	0.40728
2.26897	0.22481	0.27382	0.2453	0.23742	0.25325	0.23586	0.25291	0.2486	0.2192	0.40689
2.26857	0.22593	0.27547	0.24712	0.23399	0.25534	0.23485	0.25357	0.24885	0.22018	0.40913
2.26817	0.2285	0.2769	0.2482	0.24002	0.25895	0.23641	0.26099	0.25056	0.22267	0.41022
2.26777	0.23	0.27723	0.2484	0.23839	0.26104	0.23817	0.26159	0.25266	0.22295	0.41219
2.26736	0.23112	0.2779	0.2508	0.24539	0.25857	0.2388	0.25901	0.25376	0.22648	0.41142
2.26696	0.23349	0.28112	0.25333	0.24366	0.2608	0.24226	0.26454	0.2558	0.22604	0.41339
2.26656	0.23387	0.28358	0.25448	0.24489	0.26377	0.2459	0.26266	0.25857	0.22664	0.41526
2.26616	0.23477	0.28434	0.25726	0.24588	0.26662	0.24446	0.26423	0.26074	0.22976	0.41468
2.26576	0.23634	0.28657	0.25712	0.24739	0.26728	0.24467	0.26747	0.26223	0.22955	0.41588
2.26536	0.23954	0.28715	0.26203	0.25387	0.26885	0.24719	0.26997	0.2631	0.23238	0.41652
2.26496	0.24139	0.28814	0.26231	0.24969	0.27149	0.24964	0.27055	0.26617	0.23346	0.41879
2.26456	0.2425	0.29146	0.26282	0.25193	0.27529	0.25049	0.27269	0.26539	0.23388	0.42028
2.26416	0.24456	0.29296	0.26696	0.25674	0.27522	0.25154	0.27332	0.26896	0.2367	0.42305
2.26376	0.24638	0.29543	0.26722	0.25713	0.27773	0.25244	0.27663	0.26931	0.23713	0.42236
2.26336	0.24726	0.29769	0.26972	0.25877	0.27932	0.25416	0.27654	0.27272	0.23945	0.42437
2.26296	0.24838	0.29882	0.26974	0.26029	0.27816	0.2569	0.27893	0.27295	0.24135	0.42697
2.26256	0.25031	0.30137	0.27051	0.25729	0.28016	0.25527	0.28283	0.27659	0.24268	0.42728
2.26216	0.25254	0.30199	0.2716	0.26687	0.28048	0.25694	0.2825	0.27444	0.24465	0.42856
2.26176	0.25463	0.30318	0.27483	0.26404	0.28454	0.25894	0.28199	0.27749	0.24642	0.42995
2.26136	0.25585	0.30435	0.27457	0.26381	0.28604	0.25861	0.28678	0.27822	0.24606	0.43117
2.26096	0.25761	0.30379	0.27587	0.26858	0.28611	0.26147	0.28339	0.27945	0.24848	0.43286
2.26056	0.2587	0.30523	0.27911	0.26743	0.28815	0.26394	0.289	0.28111	0.25033	0.43606
2.26016	0.26169	0.30633	0.27858	0.26774	0.28783	0.26531	0.29019	0.28327	0.24972	0.43652
2.25977	0.26394	0.30677	0.28286	0.27031	0.29176	0.2638	0.29326	0.28393	0.2541	0.43783
2.25937	0.26427	0.30967	0.28202	0.27385	0.29379	0.2651	0.29208	0.28697	0.25271	0.4373
2.25897	0.26684	0.31249	0.28318	0.28049	0.29496	0.2675	0.29559	0.28742	0.25815	0.43894
2.25857	0.26903	0.31289	0.28499	0.27442	0.29563	0.26953	0.29857	0.29091	0.25862	0.44027
2.25817	0.26959	0.31436	0.28888	0.27794	0.29814	0.27217	0.30112	0.29379	0.25812	0.44117
2.25777	0.27211	0.31747	0.28938	0.28009	0.29973	0.27349	0.29963	0.29456	0.2614	0.44283
2.25738	0.27434	0.31984	0.29202	0.28053	0.29989	0.274	0.30426	0.29579	0.26179	0.44341
2.25698	0.27694	0.32199	0.29444	0.28568	0.30521	0.27581	0.30465	0.29802	0.26425	0.44498
2.25658	0.28008	0.32423	0.29722	0.2849	0.30553	0.27924	0.30454	0.30033	0.26407	0.4464
2.25618	0.28073	0.32667	0.29804	0.29097	0.31115	0.28133	0.3079	0.3019	0.2666	0.44793
2.25579	0.28237	0.32717	0.29988	0.29119	0.31356	0.28162	0.30814	0.30593	0.26689	0.44944
2.25539	0.28497	0.32898	0.30188	0.29203	0.31147	0.28167	0.31047	0.3089	0.268	0.4496
2.25499	0.2849	0.33141	0.30538	0.29204	0.31244	0.28502	0.31296	0.31111	0.27119	0.45239
2.2546	0.28573	0.33329	0.30634	0.29404	0.31467	0.28797	0.31386	0.30966	0.2723	0.45504
2.2542	0.28939	0.33458	0.30618	0.29768	0.31757	0.28887	0.31309	0.31337	0.27697	0.45516
2.2538	0.2912	0.33531	0.30936	0.29791	0.31835	0.29069	0.32171	0.31447	0.27624	0.45746
2.25341	0.29237	0.3375	0.30916	0.30232	0.32163	0.29272	0.3191	0.31671	0.27934	0.46083
2.25301	0.29382	0.3398	0.31134	0.30243	0.32124	0.29292	0.32289	0.31759	0.28209	0.46049
2.25261	0.29523	0.34123	0.31017	0.30454	0.32439	0.29334	0.32105	0.31854	0.28058	0.46293
2.25222	0.29863	0.34229	0.31442	0.30578	0.32854	0.29483	0.32085	0.32113	0.28157	0.46443
2.25182	0.30199	0.34414	0.31624	0.30951	0.32749	0.29638	0.32641	0.3213	0.28419	0.46605
2.25143	0.30244	0.34472	0.31694	0.31019	0.32949	0.29802	0.32715	0.32458	0.28738	0.46796
2.25103	0.30509	0.34565	0.3173	0.31041	0.32839	0.30056	0.32876	0.32608	0.28839	0.46888
2.25064	0.31052	0.3482	0.32154	0.31161	0.33136	0.30133	0.33248	0.32812	0.28963	0.47058
2.25024	0.31246	0.34961	0.32191	0.31685	0.33492	0.30237	0.33428	0.32965	0.29174	0.47229
2.24985	0.31283	0.35031	0.32394	0.31527	0.33645	0.30528	0.33512	0.33134	0.29373	0.47507
2.24945	0.31451	0.35178	0.32594	0.31923	0.33856	0.30477	0.33887	0.33106	0.29481	0.47674
2.24906	0.31779	0.3539	0.32718	0.32035	0.34168	0.30481	0.33966	0.33515	0.29659	0.4777
2.24866	0.32055	0.35657	0.32724	0.32385	0.34118	0.30795	0.34494	0.33524	0.29652	0.47907
2.24827	0.32247	0.35857	0.33034	0.32688	0.34354	0.3104	0.34436	0.34057	0.30032	0.47771
2.24787	0.3234	0.35943	0.33312	0.3297	0.34441	0.31393	0.34652	0.34073	0.30235	0.47884
2.24748	0.32478	0.36309	0.33568	0.33465	0.35133	0.31509	0.34816	0.34234	0.30241	0.48251
2.24708	0.32636	0.368	0.33897	0.33192	0.35194	0.31427	0.34896	0.34518	0.30505	0.48421
2.24669	0.32798	0.36919	0.34006	0.33688	0.35633	0.31798	0.35164	0.34924	0.30765	0.48345
2.2463	0.33024	0.37096	0.34342	0.3366	0.35749	0.32111	0.35411	0.3492	0.30807	0.48397
2.2459	0.33407	0.3744	0.34584	0.33817	0.3614	0.32194	0.35695	0.35076	0.31362	0.48706
2.24551	0.33624	0.37472	0.34586	0.33957	0.35959	0.32378	0.35863	0.35207	0.31247	0.48877
2.24512	0.33789	0.37492	0.34869	0.34029	0.36333	0.32532	0.35876	0.3562	0.31616	0.4918
2.24472	0.34062	0.37765	0.34917	0.34122	0.36482	0.32794	0.36468	0.35806	0.31739	0.49147
2.24433	0.34213	0.3797	0.3501	0.3447	0.36602	0.32782	0.36447	0.35928	0.31876	0.4925
2.24394	0.34341	0.38076	0.35154	0.34827	0.36628	0.32707	0.36618	0.36294	0.32118	0.49626
2.24354	0.34543	0.38235	0.35326	0.34862	0.3704	0.32948	0.37032	0.36242	0.32198	0.49596
2.24315	0.34979	0.38523	0.35685	0.35003	0.37174	0.33231	0.36761	0.36229	0.32265	0.50092
2.24276	0.35272	0.38646	0.35699	0.35308	0.37396	0.33397	0.37081	0.36591	0.32351	0.50118
2.24237	0.35438	0.38681	0.36066	0.3532	0.37778	0.33407	0.37714	0.36773	0.32858	0.5038
2.24198	0.35723	0.38891	0.36322	0.35782	0.3772	0.33681	0.37735	0.37155	0.32971	0.50572
2.24158	0.35935	0.39076	0.36266	0.35908	0.3801	0.33924	0.3809	0.37019	0.33118	0.50437
2.24119	0.36162	0.39359	0.36497	0.36538	0.38207	0.34091	0.38062	0.37544	0.33369	0.50678
2.2408	0.36396	0.3962	0.36781	0.36405	0.38194	0.34141	0.38081	0.37593	0.33333	0.5088
2.24041	0.36586	0.39626	0.36798	0.36527	0.38655	0.34367	0.38721	0.37909	0.33531	0.51112
2.24002	0.36875	0.39644	0.37175	0.36497	0.39047	0.34716	0.38761	0.38066	0.33625	0.51415
2.23962	0.3704	0.39921	0.37143	0.3715	0.39282	0.35034	0.39017	0.38475	0.33853	0.51615
2.23923	0.37187	0.40261	0.37719	0.37023	0.39369	0.35296	0.38727	0.38488	0.33971	0.51616
2.23884	0.37393	0.40642	0.37777	0.3755	0.39587	0.3529	0.39535	0.38742	0.34246	0.5166
2.23845	0.37509	0.4087	0.38088	0.3772	0.39915	0.35397	0.39465	0.38918	0.34437	0.51879
2.23806	0.37728	0.41067	0.38246	0.37933	0.39881	0.35647	0.3973	0.392	0.34647	0.52218
2.23767	0.37993	0.41423	0.38515	0.38007	0.40221	0.35891	0.40155	0.39402	0.34748	0.52325
2.23728	0.38204	0.41554	0.38528	0.38145	0.4078	0.36075	0.40286	0.39749	0.34908	0.52485
2.23689	0.38516	0.41754	0.38877	0.38248	0.4092	0.36194	0.40412	0.39806	0.35114	0.52637
2.2365	0.38737	0.42125	0.39038	0.38663	0.40974	0.36482	0.40573	0.40144	0.35204	0.52709
2.23611	0.38849	0.4231	0.39411	0.38984	0.41435	0.3658	0.40822	0.40173	0.35616	0.52847
2.23572	0.39079	0.42405	0.39423	0.39089	0.41268	0.3649	0.40943	0.4032	0.3583	0.53089
2.23533	0.3934	0.42575	0.39793	0.39496	0.41569	0.36714	0.41267	0.40738	0.35883	0.53344
2.23494	0.39622	0.4279	0.39949	0.39526	0.41903	0.37097	0.41415	0.40538	0.36205	0.53697
2.23455	0.39882	0.42896	0.39805	0.39664	0.41823	0.373	0.41635	0.40964	0.36559	0.53968
2.23416	0.40243	0.43038	0.40128	0.39766	0.42148	0.37296	0.42014	0.41229	0.36628	0.54018
2.23377	0.40491	0.43324	0.40472	0.39891	0.4236	0.37588	0.42401	0.41392	0.36802	0.54208
2.23338	0.40491	0.43509	0.40554	0.40528	0.42485	0.37965	0.42509	0.41562	0.36961	0.54237
2.23299	0.40892	0.43559	0.40738	0.40387	0.42782	0.38142	0.42497	0.41803	0.37017	0.54384
2.2326	0.41299	0.43618	0.40971	0.4045	0.42536	0.38289	0.42836	0.41948	0.3713	0.54562
2.23222	0.41354	0.43907	0.41121	0.40879	0.43233	0.38395	0.43375	0.42216	0.37565	0.54819
2.23183	0.4157	0.4403	0.4128	0.41269	0.4342	0.38614	0.43279	0.42448	0.37561	0.54886
2.23144	0.41843	0.44288	0.41423	0.41489	0.43596	0.3892	0.43954	0.42533	0.37986	0.55332
2.23105	0.42207	0.44676	0.41736	0.41955	0.43832	0.39093	0.43729	0.42748	0.38143	0.55282
2.23066	0.42482	0.44773	0.42221	0.41623	0.44001	0.39147	0.44333	0.43062	0.38519	0.55566
2.23027	0.42563	0.45099	0.42414	0.42334	0.44402	0.39206	0.44744	0.43338	0.38497	0.55963
2.22989	0.42775	0.45491	0.42506	0.42392	0.44698	0.39602	0.45034	0.43452	0.38683	0.55752
2.2295	0.43105	0.45722	0.43034	0.42735	0.44942	0.39758	0.44864	0.43982	0.39066	0.56074
2.22911	0.43275	0.45845	0.43292	0.43125	0.45013	0.39887	0.45382	0.44002	0.39265	0.5624
2.22872	0.43349	0.46039	0.43205	0.43514	0.45329	0.40258	0.46067	0.44389	0.39607	0.56417
2.22834	0.43704	0.46212	0.43476	0.43263	0.45562	0.40516	0.46017	0.44549	0.39549	0.56465
2.22795	0.44076	0.46417	0.43857	0.43757	0.4583	0.40869	0.45988	0.44771	0.39984	0.56675
2.22756	0.4435	0.46802	0.44009	0.43992	0.46147	0.40954	0.46539	0.45035	0.40079	0.57016
2.22717	0.44587	0.47046	0.44292	0.44281	0.46516	0.41028	0.46742	0.45178	0.40419	0.57129
2.22679	0.44813	0.47159	0.4434	0.44589	0.46573	0.41271	0.46771	0.45542	0.40739	0.57108
2.2264	0.45108	0.4733	0.4466	0.4426	0.46866	0.41465	0.47123	0.45724	0.4084	0.57429
2.22601	0.45332	0.47603	0.44768	0.44767	0.46741	0.41726	0.47157	0.45721	0.41034	0.57691
2.22563	0.45443	0.47849	0.45014	0.44927	0.47224	0.41923	0.47834	0.46058	0.41258	0.57879
2.22524	0.4574	0.47966	0.4525	0.45186	0.47086	0.41996	0.48037	0.46258	0.41464	0.58239
2.22486	0.45916	0.48032	0.45395	0.4561	0.47485	0.42111	0.48314	0.46488	0.41652	0.5837
2.22447	0.46104	0.48181	0.45608	0.45682	0.47605	0.42389	0.48611	0.46631	0.41808	0.58645
2.22408	0.46521	0.48462	0.45898	0.46307	0.48007	0.42706	0.48648	0.46771	0.42156	0.58803
2.2237	0.46784	0.48683	0.45853	0.46068	0.4811	0.42788	0.49249	0.46846	0.42155	0.5903
2.22331	0.47105	0.48794	0.4623	0.46636	0.48363	0.42859	0.49204	0.47194	0.42391	0.59231
2.22293	0.47474	0.48983	0.46337	0.46502	0.48417	0.43127	0.4951	0.4731	0.42604	0.59357
2.22254	0.47584	0.49199	0.46546	0.47056	0.48803	0.43403	0.49889	0.47601	0.42698	0.59416
2.22216	0.47919	0.49434	0.46616	0.4687	0.49024	0.43775	0.50071	0.47807	0.42837	0.59867
2.22177	0.48317	0.49795	0.47153	0.47724	0.49215	0.43965	0.50181	0.48116	0.43242	0.60164
2.22139	0.48414	0.5003	0.47268	0.48103	0.49562	0.44006	0.50242	0.48448	0.43285	0.60157
2.221	0.48482	0.50289	0.47894	0.48128	0.49961	0.44274	0.50622	0.48782	0.43495	0.60221
2.22062	0.48901	0.50592	0.47774	0.48451	0.50197	0.44563	0.51156	0.48846	0.43754	0.60433
2.22023	0.49242	0.50829	0.48359	0.48401	0.50246	0.44851	0.51366	0.49182	0.43876	0.60891
2.21985	0.49308	0.51102	0.48461	0.4922	0.50456	0.45146	0.51472	0.4949	0.44293	0.60979
2.21946	0.4959	0.51479	0.48618	0.49192	0.50763	0.45354	0.51713	0.49745	0.44471	0.61076
2.21908	0.49934	0.51777	0.48976	0.49726	0.51481	0.45612	0.52122	0.5002	0.44784	0.61307
2.2187	0.50285	0.5185	0.4894	0.49834	0.51475	0.45725	0.52209	0.50032	0.44793	0.61465
2.21831	0.50497	0.52131	0.49244	0.5026	0.51716	0.45792	0.52661	0.50547	0.45064	0.61561
2.21793	0.50866	0.52518	0.49862	0.50345	0.51796	0.45944	0.52998	0.50534	0.45575	0.61795
2.21755	0.51256	0.52578	0.49912	0.50327	0.52293	0.46208	0.53419	0.5087	0.45539	0.6212
2.21716	0.51356	0.52822	0.49943	0.50946	0.52084	0.4644	0.5361	0.51134	0.45609	0.6247
2.21678	0.51669	0.53236	0.50293	0.50821	0.52506	0.46602	0.53506	0.51328	0.46144	0.62393
2.2164	0.51944	0.53245	0.5036	0.50964	0.52506	0.46793	0.53883	0.51613	0.461	0.62775
2.21601	0.52158	0.53422	0.50781	0.50835	0.52897	0.47088	0.54086	0.51642	0.46475	0.62879
2.21563	0.52499	0.53697	0.51089	0.51331	0.53025	0.47335	0.54295	0.51907	0.46693	0.63089
2.21525	0.52956	0.53785	0.51261	0.51671	0.53301	0.47544	0.5478	0.52261	0.46876	0.63282
2.21486	0.53275	0.54064	0.51307	0.51726	0.53404	0.47865	0.54823	0.52273	0.47196	0.63658
2.21448	0.53413	0.54367	0.51396	0.5463	0.5343	0.47876	0.55373	0.52408	0.47111	0.63794
2.2141	0.53791	0.54491	0.51885	0.52117	0.53841	0.48209	0.55294	0.52688	0.47629	0.64127
2.21372	0.54166	0.54664	0.52133	0.5235	0.54379	0.48584	0.55743	0.5272	0.47579	0.641
2.21334	0.54464	0.54976	0.52537	0.52739	0.54199	0.48712	0.56214	0.53039	0.47784	0.64527
2.21295	0.5485	0.54974	0.52417	0.5368	0.54528	0.48733	0.56126	0.53205	0.48358	0.64734
2.21257	0.55074	0.55193	0.52736	0.53366	0.54935	0.49049	0.56454	0.53633	0.4844	0.64805
2.21219	0.55201	0.55607	0.52848	0.53736	0.55156	0.49472	0.56761	0.53814	0.4886	0.65149
2.21181	0.55476	0.55959	0.53175	0.54041	0.55512	0.49706	0.57208	0.54047	0.48972	0.65446
2.21143	0.55699	0.56423	0.53794	0.54087	0.55609	0.50166	0.57026	0.54466	0.48807	0.6557
2.21105	0.56048	0.5657	0.53656	0.54363	0.55958	0.50204	0.57307	0.5465	0.49065	0.65792
2.21067	0.56353	0.56813	0.54326	0.54415	0.56175	0.50162	0.57796	0.54852	0.49413	0.66126
2.21028	0.56577	0.57251	0.54458	0.54768	0.56603	0.50541	0.57883	0.5532	0.49714	0.66067
2.2099	0.56939	0.57458	0.54767	0.54891	0.56578	0.50808	0.58268	0.55491	0.4998	0.66221
2.20952	0.57251	0.5764	0.54995	0.54969	0.56971	0.51033	0.58746	0.55712	0.50328	0.6667
2.20914	0.57452	0.57996	0.55555	0.55205	0.56974	0.51377	0.58351	0.5603	0.50304	0.66741
2.20876	0.5769	0.5811	0.554	0.55358	0.57125	0.51456	0.58723	0.55913	0.50604	0.66924
2.20838	0.58012	0.582	0.5553	0.5615	0.57538	0.51582	0.59034	0.56336	0.50761	0.6704
2.208	0.58304	0.58344	0.55458	0.56246	0.57583	0.51799	0.59431	0.56456	0.50941	0.67392
2.20762	0.58502	0.58643	0.55714	0.56046	0.57868	0.51913	0.59358	0.56764	0.51611	0.67798
2.20724	0.58833	0.59018	0.55904	0.56126	0.58402	0.52255	0.60318	0.56941	0.51728	0.67859
2.20686	0.59191	0.58999	0.56227	0.56809	0.58278	0.52617	0.60352	0.57161	0.51749	0.68055
2.20648	0.59455	0.59027	0.56582	0.56792	0.58452	0.52786	0.60237	0.57516	0.52052	0.68705
2.2061	0.59638	0.59442	0.57025	0.56982	0.58661	0.53243	0.60596	0.57601	0.52791	0.68654
2.20572	0.59954	0.59677	0.56822	0.57579	0.58902	0.53397	0.61312	0.57948	0.52539	0.6868
2.20534	0.60367	0.59754	0.5739	0.57851	0.59275	0.53462	0.61068	0.58048	0.52636	0.68898
2.20497	0.6056	0.60051	0.57624	0.58391	0.59313	0.53948	0.61605	0.58156	0.5295	0.69522
2.20459	0.60803	0.60284	0.57807	0.57992	0.59624	0.54163	0.61352	0.58579	0.53489	0.69388
2.20421	0.6102	0.6054	0.58228	0.5819	0.60001	0.54269	0.62196	0.58698	0.53549	0.69696
2.20383	0.61315	0.60882	0.57958	0.58913	0.6024	0.54588	0.61944	0.58953	0.53679	0.69932
2.20345	0.61717	0.61196	0.58489	0.59357	0.60301	0.55011	0.62645	0.59234	0.53845	0.70055
2.20307	0.61894	0.61399	0.58705	0.59515	0.6064	0.55295	0.63265	0.5935	0.54099	0.7024
2.20269	0.62028	0.61559	0.59184	0.59539	0.60905	0.55483	0.63289	0.59862	0.54518	0.70542
2.20232	0.62293	0.61874	0.59296	0.60003	0.6117	0.55729	0.63689	0.59884	0.54687	0.70723
2.20194	0.62632	0.62305	0.59762	0.6024	0.61461	0.56047	0.63518	0.60382	0.55032	0.70836
2.20156	0.62896	0.62639	0.60019	0.60696	0.61526	0.56209	0.6405	0.60494	0.54986	0.71078
2.20118	0.63113	0.62963	0.59943	0.6075	0.62056	0.56325	0.64059	0.60797	0.55268	0.71499
2.20081	0.63424	0.63226	0.60235	0.60644	0.62184	0.56593	0.64228	0.6119	0.55717	0.71479
2.20043	0.63752	0.6353	0.60779	0.61087	0.62696	0.56822	0.64328	0.61469	0.55743	0.71721
2.20005	0.6403	0.63794	0.60684	0.61338	0.6272	0.56984	0.64528	0.61807	0.56151	0.71809
2.19967	0.64215	0.63993	0.61131	0.61753	0.62904	0.5735	0.64965	0.61724	0.56038	0.72008
2.1993	0.64387	0.64281	0.61179	0.6192	0.63091	0.57479	0.65325	0.62056	0.5637	0.72505
2.19892	0.64679	0.64197	0.6148	0.62263	0.63372	0.57603	0.65578	0.62264	0.56533	0.72592
2.19854	0.64977	0.64213	0.61509	0.62268	0.63703	0.58024	0.65726	0.62457	0.56744	0.72776
2.19817	0.65373	0.64655	0.62205	0.62567	0.63799	0.58269	0.65563	0.62721	0.57263	0.72741
2.19779	0.65686	0.65012	0.62004	0.63213	0.63971	0.58332	0.66169	0.62869	0.57636	0.73183
2.19741	0.65863	0.65194	0.62249	0.63014	0.64344	0.58519	0.66509	0.63251	0.57795	0.73405
2.19704	0.66119	0.65165	0.62988	0.63641	0.64667	0.58737	0.66828	0.63391	0.57987	0.73627
2.19666	0.66439	0.65352	0.62871	0.63742	0.64744	0.58886	0.66776	0.63413	0.58109	0.73948
2.19628	0.66679	0.65711	0.62972	0.63936	0.64621	0.59258	0.66885	0.6395	0.5844	0.74273
2.19591	0.66875	0.65893	0.63411	0.63801	0.65302	0.5928	0.67274	0.63963	0.58543	0.74451
2.19553	0.67258	0.66026	0.63583	0.64379	0.65552	0.59546	0.67491	0.64203	0.58932	0.74263
2.19516	0.67653	0.66172	0.63769	0.64882	0.6577	0.59991	0.68064	0.64224	0.59001	0.74764
2.19478	0.67776	0.66497	0.64075	0.64669	0.65891	0.60275	0.68266	0.64918	0.5943	0.75083
2.19441	0.68042	0.66948	0.64292	0.6559	0.66065	0.60672	0.68203	0.6497	0.59536	0.7507
2.19403	0.68521	0.67155	0.64499	0.65841	0.66341	0.60806	0.68974	0.65227	0.59936	0.75256
2.19366	0.68912	0.67301	0.65108	0.65598	0.66837	0.61117	0.68914	0.65434	0.59811	0.75506
2.19328	0.69124	0.67743	0.6508	0.66378	0.67045	0.61503	0.69341	0.65712	0.60152	0.7559
2.19291	0.69251	0.68004	0.65122	0.66506	0.67655	0.61787	0.69257	0.6595	0.6081	0.7601
2.19253	0.69466	0.68087	0.65493	0.66279	0.6757	0.6185	0.6976	0.66047	0.60747	0.76056
2.19216	0.6984	0.68481	0.66082	0.67233	0.6798	0.62302	0.69627	0.66723	0.60696	0.76219
2.19178	0.70099	0.68994	0.66137	0.66959	0.68239	0.62881	0.7015	0.6697	0.61255	0.76541
2.19141	0.70255	0.69156	0.6646	0.67526	0.68295	0.62872	0.7047	0.67188	0.61561	0.76452
2.19103	0.70619	0.69162	0.66672	0.6769	0.68878	0.63034	0.70779	0.67143	0.61614	0.77067
2.19066	0.70903	0.69391	0.66864	0.6835	0.6896	0.63212	0.7102	0.67477	0.6185	0.7731
2.19029	0.71109	0.69806	0.67257	0.68276	0.68995	0.6351	0.71566	0.67733	0.62216	0.77252
2.18991	0.71498	0.70184	0.67217	0.68269	0.69319	0.63665	0.71242	0.68093	0.62573	0.7749
2.18954	0.71877	0.70217	0.67595	0.68724	0.69578	0.63962	0.71395	0.68075	0.62669	0.77915
2.18917	0.72252	0.70315	0.67588	0.68838	0.69847	0.64275	0.71683	0.68432	0.63025	0.78022
2.18879	0.72381	0.70649	0.68053	0.69208	0.70011	0.64393	0.72126	0.68608	0.6316	0.78325
2.18842	0.72371	0.70764	0.68307	0.69702	0.70178	0.64787	0.72216	0.69072	0.63543	0.78363
2.18805	0.72792	0.70932	0.68412	0.69827	0.70677	0.64961	0.72345	0.69057	0.63695	0.78738
2.18767	0.73056	0.71325	0.68754	0.70193	0.70572	0.65225	0.72828	0.69393	0.63984	0.78811
2.1873	0.73346	0.71434	0.6922	0.70391	0.70811	0.65451	0.73302	0.69362	0.64135	0.79044
2.18693	0.73904	0.71497	0.69341	0.70738	0.71234	0.65479	0.73319	0.69708	0.64405	0.79352
2.18655	0.74199	0.71872	0.69602	0.7078	0.71505	0.65877	0.73504	0.70087	0.64553	0.79478
2.18618	0.74483	0.72104	0.69882	0.71001	0.71726	0.66249	0.73732	0.70289	0.64759	0.79739
2.18581	0.74814	0.72249	0.70074	0.71086	0.71794	0.66446	0.73914	0.70585	0.65231	0.7991
2.18544	0.75009	0.72536	0.70116	0.71023	0.72566	0.66742	0.74307	0.70617	0.65402	0.8031
2.18507	0.75308	0.7279	0.70663	0.71656	0.72382	0.67011	0.74053	0.70963	0.6565	0.80551
2.18469	0.75652	0.73115	0.71038	0.71885	0.72582	0.67283	0.74651	0.7114	0.65782	0.80602
2.18432	0.75996	0.73444	0.71115	0.7206	0.72847	0.67712	0.75047	0.71212	0.6596	0.80706
2.18395	0.76052	0.7356	0.7167	0.72343	0.73173	0.67688	0.75328	0.71772	0.6613	0.80769
2.18358	0.76214	0.7381	0.71625	0.72384	0.73376	0.6785	0.7539	0.72081	0.66591	0.81072
2.18321	0.76712	0.74095	0.72118	0.72965	0.73472	0.68186	0.75575	0.72281	0.66677	0.81529
2.18284	0.76879	0.74348	0.72301	0.73028	0.7398	0.68245	0.75821	0.72418	0.67086	0.81559
2.18246	0.77135	0.74772	0.72562	0.73037	0.73798	0.68666	0.75987	0.72553	0.67361	0.81825
2.18209	0.7731	0.7501	0.72796	0.73635	0.74294	0.68894	0.76832	0.72804	0.67835	0.82048
2.18172	0.77443	0.75091	0.7293	0.73795	0.74756	0.69044	0.76461	0.73028	0.67781	0.81887
2.18135	0.77858	0.75137	0.73227	0.73971	0.74937	0.69292	0.76808	0.73449	0.68131	0.82482
2.18098	0.78133	0.75354	0.73334	0.7399	0.74976	0.69424	0.76834	0.7343	0.6863	0.82644
2.18061	0.78323	0.75664	0.73605	0.74792	0.75281	0.69614	0.76975	0.73639	0.68727	0.82819
2.18024	0.78615	0.75962	0.73988	0.74881	0.7537	0.7009	0.77429	0.73931	0.68696	0.83144
2.17987	0.78934	0.76183	0.74404	0.75235	0.75817	0.70235	0.77593	0.74167	0.69089	0.83169
2.1795	0.79126	0.76313	0.74327	0.75565	0.75923	0.70332	0.77965	0.74467	0.69281	0.83392
2.17913	0.79221	0.7655	0.74704	0.75549	0.75983	0.70715	0.78109	0.74444	0.69948	0.83691
2.17876	0.79561	0.7683	0.74968	0.76133	0.76219	0.70798	0.78567	0.74711	0.69998	0.8384
2.17839	0.79944	0.77166	0.75468	0.7597	0.76368	0.70875	0.78868	0.75138	0.70194	0.83828
2.17802	0.80309	0.77291	0.75444	0.76178	0.76708	0.7125	0.7919	0.75124	0.70502	0.84346
2.17765	0.80569	0.77399	0.75616	0.76539	0.76851	0.71927	0.79073	0.7533	0.70618	0.84467
2.17728	0.80814	0.77668	0.75992	0.76762	0.77316	0.72273	0.79395	0.75618	0.70901	0.84744
2.17691	0.81098	0.77736	0.76295	0.76818	0.77484	0.72195	0.79629	0.75874	0.71456	0.84982
2.17654	0.81372	0.77956	0.76446	0.77448	0.77824	0.72296	0.8012	0.76055	0.717	0.85041
2.17617	0.81723	0.78407	0.76986	0.77586	0.77972	0.72626	0.80317	0.76057	0.71716	0.8526
2.17581	0.81875	0.78615	0.77053	0.77582	0.78206	0.72982	0.80371	0.76686	0.72179	0.85486
2.17544	0.82194	0.78708	0.76952	0.77735	0.78396	0.73157	0.80783	0.76879	0.72413	0.85644
2.17507	0.82535	0.79057	0.77682	0.78112	0.78609	0.73457	0.81259	0.76942	0.72707	0.858
2.1747	0.82677	0.79565	0.77765	0.78706	0.7895	0.73945	0.81218	0.77384	0.7292	0.85926
2.17433	0.82765	0.79727	0.77892	0.78625	0.79152	0.7415	0.81305	0.77708	0.73332	0.85955
2.17396	0.82895	0.7983	0.78008	0.78883	0.79406	0.74262	0.81826	0.77992	0.73613	0.86637
2.1736	0.83367	0.80085	0.78196	0.78912	0.79403	0.74587	0.81505	0.78217	0.73757	0.86477
2.17323	0.83764	0.80365	0.78604	0.78809	0.79876	0.74606	0.82272	0.78341	0.73958	0.86448
2.17286	0.84007	0.80434	0.78714	0.79582	0.80128	0.74671	0.82515	0.78393	0.74132	0.86855
2.17249	0.84204	0.80577	0.78992	0.79429	0.80376	0.75174	0.82319	0.78504	0.74123	0.86834
2.17212	0.84241	0.8074	0.79126	0.79647	0.80467	0.75382	0.82347	0.78925	0.74507	0.87054
2.17176	0.84386	0.80867	0.79494	0.80095	0.80634	0.75516	0.82859	0.79277	0.74882	0.8725
2.17139	0.84537	0.8105	0.79564	0.79868	0.80676	0.75907	0.82984	0.79426	0.74964	0.87483
2.17102	0.8453	0.81327	0.79892	0.8052	0.81071	0.76192	0.83103	0.79354	0.75194	0.87613
2.17066	0.84553	0.81575	0.79682	0.80736	0.80976	0.76304	0.83398	0.79539	0.75736	0.87749
2.17029	0.84708	0.81476	0.80071	0.81103	0.81318	0.76314	0.83633	0.79844	0.76075	0.87936
2.16992	0.85067	0.8157	0.80006	0.80822	0.81674	0.76696	0.83829	0.79896	0.76171	0.88186
2.16956	0.85161	0.81889	0.80541	0.8117	0.81429	0.77155	0.83902	0.80353	0.76537	0.88543
2.16919	0.8525	0.82058	0.80868	0.81498	0.82043	0.77159	0.8428	0.80414	0.76804	0.88548
2.16882	0.8554	0.82076	0.80765	0.82105	0.82321	0.77251	0.84548	0.80604	0.77106	0.8866
2.16846	0.8581	0.82317	0.81016	0.8221	0.82516	0.7758	0.84893	0.80898	0.77255	0.88964
2.16809	0.86173	0.82554	0.81594	0.82334	0.82829	0.78144	0.85531	0.81102	0.77653	0.89065
2.16772	0.86433	0.8269	0.81693	0.82724	0.82964	0.78452	0.84995	0.81545	0.77877	0.89403
2.16736	0.86685	0.8294	0.81803	0.82797	0.83306	0.78616	0.85249	0.81813	0.78001	0.89482
2.16699	0.87169	0.83126	0.82372	0.83005	0.83364	0.78981	0.85457	0.81995	0.78496	0.89625
2.16663	0.87481	0.83381	0.8219	0.8294	0.83777	0.79174	0.85801	0.82437	0.7859	0.89668
2.16626	0.87643	0.83641	0.82683	0.83452	0.84152	0.79315	0.86191	0.82696	0.78394	0.89698
2.1659	0.87995	0.8396	0.82942	0.83417	0.8437	0.79493	0.85981	0.8308	0.7886	0.89857
2.16553	0.8817	0.84299	0.83294	0.83923	0.84295	0.80024	0.86618	0.83253	0.79184	0.90266
2.16517	0.88376	0.84392	0.83631	0.84058	0.84856	0.80492	0.86653	0.83449	0.79122	0.90214
2.1648	0.88819	0.8467	0.84038	0.84098	0.85036	0.80414	0.8685	0.83494	0.79184	0.90271
2.16444	0.89064	0.85114	0.84128	0.84661	0.85205	0.80654	0.86895	0.8392	0.79598	0.90453
2.16407	0.8905	0.85263	0.84173	0.84827	0.85387	0.81124	0.87282	0.84377	0.79941	0.90587
2.16371	0.89286	0.85536	0.8446	0.85	0.85567	0.8124	0.87434	0.84299	0.80021	0.90742
2.16334	0.89668	0.85674	0.84645	0.84811	0.86018	0.81468	0.87303	0.8461	0.80181	0.9081
2.16298	0.89733	0.85784	0.85149	0.84851	0.86289	0.81629	0.87804	0.8494	0.80394	0.90908
2.16261	0.89835	0.86118	0.85422	0.85489	0.86207	0.81919	0.88218	0.85202	0.80627	0.91017
2.16225	0.89985	0.86247	0.85519	0.85601	0.86284	0.8194	0.88344	0.85108	0.80636	0.91173
2.16188	0.90223	0.86366	0.86079	0.85707	0.86426	0.82068	0.88193	0.85374	0.80921	0.91703
2.16152	0.90501	0.86427	0.85761	0.8574	0.86743	0.82709	0.88353	0.85401	0.81035	0.91501
2.16116	0.90461	0.86645	0.86077	0.86185	0.86893	0.83151	0.88476	0.85643	0.81066	0.91503
2.16079	0.90571	0.86973	0.86452	0.86444	0.87385	0.83346	0.88739	0.85671	0.81797	0.9164
2.16043	0.90989	0.87063	0.86671	0.86844	0.86952	0.8351	0.89193	0.85884	0.81752	0.91934
2.16007	0.91288	0.87168	0.8662	0.87044	0.87364	0.83638	0.89265	0.85911	0.82191	0.91983
2.1597	0.9159	0.87369	0.87094	0.87139	0.87769	0.83929	0.89125	0.86132	0.823	0.92121
2.15934	0.92041	0.8743	0.87366	0.87154	0.87885	0.84282	0.89527	0.86588	0.82685	0.92429
2.15898	0.92225	0.87478	0.87644	0.87148	0.88167	0.84274	0.8943	0.86624	0.82745	0.92484
2.15861	0.92264	0.87771	0.87971	0.87483	0.88392	0.84455	0.90272	0.86697	0.83154	0.92612
2.15825	0.92504	0.8809	0.8769	0.87434	0.88044	0.8474	0.90109	0.87092	0.83232	0.92966
2.15789	0.92806	0.88214	0.88186	0.87893	0.88831	0.84933	0.90254	0.87233	0.83334	0.93161
2.15753	0.92946	0.88493	0.88066	0.88021	0.89165	0.85133	0.90313	0.87325	0.83558	0.93094
2.15716	0.93038	0.88768	0.88724	0.88346	0.89145	0.85494	0.90469	0.87465	0.83515	0.93121
2.1568	0.93109	0.88885	0.88692	0.88177	0.89196	0.85903	0.91158	0.87913	0.84221	0.93032
2.15644	0.93529	0.89051	0.88915	0.8836	0.8954	0.86099	0.90691	0.88	0.84235	0.93236
2.15608	0.93598	0.8918	0.89227	0.88427	0.89438	0.86107	0.91091	0.88047	0.84597	0.93606
2.15572	0.93417	0.89397	0.89437	0.89033	0.89728	0.86324	0.90847	0.88232	0.84423	0.93482
2.15535	0.93622	0.89543	0.89602	0.89295	0.89795	0.86605	0.91384	0.88765	0.84807	0.93806
2.15499	0.93947	0.89722	0.89859	0.89074	0.89762	0.86753	0.91268	0.88641	0.84774	0.93656
2.15463	0.94032	0.90131	0.89932	0.89205	0.90148	0.86758	0.9174	0.88785	0.85604	0.94073
2.15427	0.94146	0.90299	0.90473	0.89555	0.9061	0.86742	0.91588	0.89014	0.85603	0.94101
2.15391	0.94367	0.90274	0.90597	0.89723	0.90487	0.87009	0.91678	0.89543	0.8592	0.94172
2.15355	0.94405	0.90429	0.9019	0.89783	0.90676	0.87102	0.92112	0.89622	0.86031	0.94252
2.15319	0.94592	0.90714	0.9061	0.90126	0.91123	0.87263	0.92234	0.89693	0.86424	0.94419
2.15282	0.94832	0.90891	0.90936	0.90108	0.90975	0.87559	0.91798	0.89714	0.86352	0.94398
2.15246	0.95065	0.90911	0.91298	0.90135	0.91584	0.87814	0.92514	0.90052	0.86781	0.94626
2.1521	0.95284	0.90898	0.91127	0.90754	0.91048	0.88279	0.92228	0.90223	0.87098	0.94736
2.15174	0.9547	0.90963	0.91532	0.90641	0.91785	0.88312	0.92597	0.90525	0.87135	0.94851
2.15138	0.95479	0.91165	0.91754	0.90625	0.91612	0.88687	0.92625	0.90449	0.87168	0.9504
2.15102	0.95649	0.91435	0.91909	0.91144	0.91538	0.89	0.93666	0.90555	0.87564	0.94893
2.15066	0.95823	0.91516	0.91971	0.91159	0.91751	0.89035	0.92984	0.90922	0.87768	0.95105
2.1503	0.95947	0.91712	0.92252	0.91626	0.92032	0.89428	0.93354	0.90817	0.87906	0.9544
2.14994	0.96202	0.91987	0.92576	0.91986	0.92007	0.89586	0.93167	0.91196	0.88305	0.95536
2.14958	0.96444	0.91976	0.92593	0.9156	0.9266	0.89756	0.94038	0.91314	0.88526	0.95393
2.14922	0.96387	0.92065	0.92738	0.91717	0.92469	0.8993	0.9399	0.91255	0.8857	0.95667
2.14886	0.96447	0.92368	0.93086	0.92032	0.92695	0.90205	0.94166	0.91347	0.88626	0.96063
2.1485	0.96623	0.92428	0.93118	0.92075	0.93162	0.90524	0.93848	0.91608	0.88697	0.96014
2.14814	0.96628	0.92444	0.93595	0.92113	0.9313	0.9044	0.94052	0.91767	0.89283	0.96183
2.14779	0.96818	0.92568	0.93266	0.92345	0.93222	0.90489	0.94199	0.91961	0.89296	0.96124
2.14743	0.96859	0.92749	0.93699	0.92672	0.93547	0.90772	0.94497	0.92159	0.89473	0.96207
2.14707	0.96957	0.93021	0.93892	0.9271	0.93473	0.90868	0.94588	0.92377	0.89622	0.96013
2.14671	0.97082	0.93278	0.94123	0.92766	0.93894	0.91097	0.94734	0.92257	0.89893	0.96544
2.14635	0.97345	0.9345	0.94223	0.93025	0.93894	0.9112	0.95441	0.92784	0.9004	0.96635
2.14599	0.97589	0.93387	0.94198	0.93086	0.93884	0.90995	0.94932	0.9288	0.90275	0.96308
2.14563	0.97411	0.93405	0.94353	0.92949	0.93998	0.91215	0.9534	0.92982	0.90158	0.96705
2.14528	0.97313	0.93538	0.94389	0.93017	0.93943	0.91441	0.95062	0.9318	0.90672	0.96789
2.14492	0.97481	0.93617	0.94632	0.93106	0.93909	0.91695	0.95594	0.93472	0.90971	0.9681
2.14456	0.97689	0.93772	0.94755	0.93538	0.94301	0.91837	0.95468	0.9339	0.90962	0.96713
2.1442	0.9799	0.93926	0.94782	0.93648	0.94128	0.91735	0.95913	0.93493	0.91084	0.96742
2.14384	0.98068	0.94084	0.95116	0.93783	0.94519	0.9197	0.95737	0.93932	0.91414	0.97128
2.14349	0.97838	0.9397	0.95346	0.93807	0.9458	0.92184	0.95803	0.93924	0.91453	0.97197
2.14313	0.97776	0.93919	0.95268	0.93843	0.94546	0.92333	0.96218	0.94253	0.9198	0.97138
2.14277	0.98242	0.93937	0.95535	0.9408	0.94506	0.92826	0.96324	0.94196	0.91946	0.97266
2.14241	0.98433	0.93951	0.95575	0.94652	0.94372	0.93137	0.95819	0.94376	0.92104	0.97566
2.14206	0.98389	0.94278	0.95804	0.93958	0.95251	0.93001	0.96537	0.94624	0.92219	0.97644
2.1417	0.98736	0.94605	0.95815	0.94609	0.94878	0.92879	0.96188	0.94682	0.92666	0.97681
2.14134	0.98771	0.94805	0.95767	0.94646	0.95051	0.93213	0.96536	0.94683	0.92441	0.97681
2.14099	0.98909	0.94939	0.95658	0.94913	0.95329	0.93622	0.96564	0.9499	0.9259	0.97869
2.14063	0.99215	0.94945	0.96299	0.95016	0.9539	0.93957	0.97602	0.9504	0.92928	0.97634
2.14027	0.99086	0.94941	0.96387	0.95476	0.95554	0.93948	0.96854	0.95326	0.93168	0.98085
2.13992	0.98907	0.95081	0.96542	0.95301	0.95691	0.93941	0.97192	0.95499	0.93012	0.98117
2.13956	0.99153	0.95097	0.96787	0.95856	0.9585	0.94279	0.96974	0.95572	0.93197	0.98193
2.1392	0.99243	0.95226	0.96893	0.959	0.96089	0.94429	0.97818	0.95844	0.93684	0.98295
2.13885	0.99346	0.95447	0.96991	0.95272	0.96183	0.9448	0.97743	0.95976	0.93994	0.98421
2.13849	0.99336	0.95547	0.96898	0.95495	0.95945	0.94513	0.97892	0.9571	0.9381	0.98194
2.13814	0.99308	0.95768	0.97235	0.95658	0.96056	0.94506	0.9754	0.9615	0.94045	0.98443
2.13778	0.99391	0.95633	0.97421	0.96087	0.96262	0.9483	0.97698	0.9621	0.94132	0.98362
2.13742	0.99406	0.95605	0.97094	0.96058	0.96475	0.95118	0.97793	0.96661	0.94429	0.98339
2.13707	0.99607	0.95949	0.97652	0.95811	0.96383	0.95123	0.98052	0.96474	0.9451	0.98234
2.13671	0.99678	0.96171	0.97746	0.95693	0.96696	0.95311	0.98095	0.96639	0.94748	0.98582
2.13636	0.99523	0.9634	0.97684	0.95962	0.96462	0.95508	0.98769	0.96843	0.94955	0.98641
2.136	0.99576	0.96343	0.97824	0.95863	0.96538	0.9575	0.98422	0.96876	0.94839	0.98941
2.13565	0.99848	0.9654	0.97903	0.96483	0.96796	0.95756	0.98862	0.97186	0.95309	0.98725
2.13529	0.99911	0.96447	0.98169	0.9653	0.9672	0.95832	0.98328	0.97064	0.95329	0.98596
2.13494	0.99785	0.96265	0.98113	0.96815	0.96684	0.96055	0.98628	0.96947	0.95494	0.98695
2.13458	0.99833	0.9644	0.98123	0.96372	0.96622	0.96126	0.98674	0.97059	0.9547	0.98827
2.13423	0.99906	0.96405	0.98372	0.96748	0.97027	0.96246	0.98888	0.97261	0.95806	0.99003
2.13387	0.99817	0.96486	0.98467	0.96696	0.971	0.96201	0.99282	0.97526	0.95757	0.99299
2.13352	0.99788	0.9671	0.98285	0.96827	0.96955	0.96275	0.98472	0.97379	0.96166	0.99245
2.13317	0.99833	0.96761	0.98672	0.97067	0.97273	0.96622	0.99178	0.97568	0.95956	0.99029
2.13281	1	0.96723	0.98709	0.96954	0.97306	0.96924	0.98876	0.97475	0.96114	0.99416
2.13246	0.99854	0.96829	0.98348	0.97478	0.97407	0.96943	0.99184	0.97661	0.96284	0.99407
2.1321	0.99637	0.96986	0.9891	0.96867	0.97574	0.96944	0.99316	0.97734	0.96198	0.99538
2.13175	0.99827	0.97086	0.98958	0.97131	0.97601	0.96873	0.99288	0.97919	0.96602	0.99389
2.1314	0.99908	0.97123	0.98967	0.97465	0.97353	0.96761	0.99362	0.97822	0.96734	0.99231
2.13104	0.99805	0.97223	0.99068	0.96857	0.97776	0.96843	1	0.98171	0.96842	0.99377
2.13069	0.99792	0.97312	0.9912	0.97565	0.97591	0.97199	0.98872	0.98303	0.97019	0.99519
2.13034	0.99949	0.97333	0.99295	0.97464	0.97506	0.9741	0.99445	0.98337	0.97291	0.99499
2.12998	0.99891	0.97389	0.99225	0.97726	0.97778	0.97554	0.99304	0.98339	0.97213	0.99521
2.12963	0.99672	0.97301	0.99405	0.97661	0.97459	0.97569	0.98961	0.98363	0.97407	0.99502
2.12928	0.99694	0.9752	0.99555	0.97584	0.97404	0.97614	0.99312	0.98483	0.9726	0.99657
2.12893	0.99911	0.97747	0.99662	0.98031	0.97986	0.97958	0.99156	0.98517	0.97799	0.99554
2.12857	0.99922	0.97718	0.9944	0.97607	0.97936	0.97923	0.99372	0.98525	0.97756	0.99483
2.12822	0.9985	0.97796	0.99542	0.98179	0.9746	0.97796	0.99354	0.98638	0.97564	0.99632
2.12787	0.99957	0.97702	0.99651	0.97703	0.97725	0.97896	0.99164	0.98982	0.98029	0.99703
2.12752	0.99702	0.97655	0.99681	0.98086	0.97626	0.97861	0.99543	0.98736	0.97797	0.99555
2.12716	0.9966	0.97808	0.9981	0.97608	0.9812	0.97714	0.9941	0.99006	0.98031	0.99585
2.12681	0.99803	0.97746	0.99306	0.97564	0.97722	0.97885	0.99445	0.99025	0.98202	0.99324
2.12646	0.99825	0.97625	0.99715	0.98019	0.9775	0.98116	0.99488	0.99134	0.98312	0.99491
2.12611	0.99834	0.97649	0.99815	0.97966	0.97851	0.98302	0.99211	0.99396	0.9846	0.99521
2.12576	0.99725	0.97606	0.9975	0.98022	0.97798	0.98381	0.99554	0.99156	0.98357	0.9959
2.12541	0.99731	0.97752	0.9985	0.97886	0.97918	0.98109	0.99269	0.98938	0.98859	0.99612
2.12505	0.99644	0.97723	0.99783	0.97768	0.98123	0.97817	0.99571	0.99076	0.98978	0.99565
2.1247	0.9959	0.9767	0.99776	0.98408	0.97822	0.97838	0.996	0.99325	0.98702	0.99458
2.12435	0.99618	0.97777	0.99464	0.97781	0.97777	0.98153	0.99523	0.99272	0.98833	0.99704
2.124	0.99425	0.97729	0.99865	0.9777	0.97796	0.98242	0.99616	0.99428	0.98644	0.99777
2.12365	0.9906	0.97667	1	0.98446	0.97738	0.98167	0.99784	0.99439	0.9915	0.99242
2.1233	0.99235	0.97559	0.99704	0.97905	0.97817	0.98152	0.99556	0.99444	0.99187	0.99713
2.12295	0.99482	0.97545	0.99854	0.97918	0.97635	0.98218	0.99808	0.99567	0.99371	0.99875
2.1226	0.99147	0.97725	0.99888	0.98608	0.97852	0.98224	0.99495	0.99542	0.99066	0.99557
2.12225	0.99068	0.97887	0.99644	0.97923	0.97581	0.97968	0.99667	0.99694	0.99364	0.99701
2.1219	0.99077	0.97768	0.99632	0.98112	0.97459	0.98038	0.99487	0.99715	0.99137	0.99792
2.12155	0.98959	0.97745	0.99882	0.98683	0.97941	0.98268	0.99419	0.99454	0.9918	0.99637
2.1212	0.98937	0.97733	0.99734	0.98403	0.97707	0.98219	0.99519	0.997	0.99483	1
2.12085	0.98911	0.97523	0.99821	0.98343	0.97497	0.98265	0.99245	0.9974	0.99754	0.99777
2.1205	0.9883	0.97532	0.99727	0.97781	0.97684	0.98129	0.99293	0.99869	0.99406	0.99834
2.12015	0.9879	0.97666	0.99779	0.97945	0.97673	0.98138	0.99058	0.99926	0.99539	0.99878
2.1198	0.98691	0.97639	0.99736	0.98088	0.97427	0.98325	0.99314	0.99884	0.99702	0.99548
2.11945	0.98432	0.97322	0.99659	0.97893	0.9759	0.98354	0.98809	0.99773	0.99727	0.99462
2.1191	0.98262	0.9723	0.99566	0.97961	0.97289	0.9811	0.98718	0.99884	0.99436	0.99408
2.11875	0.98241	0.97364	0.99385	0.97811	0.97156	0.97995	0.9874	0.99671	0.99741	0.99377
2.1184	0.98318	0.97428	0.99263	0.97857	0.97191	0.98247	0.98422	0.9997	0.9969	0.99477
2.11805	0.98271	0.97425	0.99338	0.97747	0.97134	0.98226	0.988	0.99784	0.99728	0.99257
2.1177	0.98085	0.97191	0.99111	0.97561	0.96942	0.9807	0.98738	0.99957	0.99922	0.99529
2.11735	0.98031	0.97121	0.99247	0.97396	0.97176	0.97869	0.98316	0.99858	0.99635	0.99349
2.11701	0.97791	0.97089	0.99141	0.97523	0.97129	0.97759	0.98639	0.99819	0.99816	0.99173
2.11666	0.97737	0.96875	0.9908	0.97349	0.96902	0.97767	0.98162	1	0.99973	0.99399
2.11631	0.97683	0.96829	0.99015	0.96901	0.96859	0.97802	0.98683	0.99896	0.9967	0.99132
2.11596	0.97561	0.96633	0.98631	0.97298	0.97032	0.97694	0.98507	0.99858	1	0.99123
2.11561	0.97423	0.96471	0.98974	0.97136	0.96877	0.97663	0.9809	0.99776	0.99798	0.99318
2.11526	0.97239	0.96533	0.98744	0.9724	0.96689	0.9746	0.98528	0.9966	0.99845	0.99192
2.11492	0.96994	0.96443	0.98532	0.97468	0.96974	0.97296	0.98005	0.99624	0.99634	0.99072
2.11457	0.9674	0.96264	0.98376	0.97189	0.96373	0.97121	0.98045	0.99817	0.99572	0.99227
2.11422	0.96726	0.9622	0.988	0.96927	0.9651	0.96992	0.97938	0.99769	0.99881	0.99113
2.11387	0.96681	0.96186	0.98684	0.96533	0.96235	0.9719	0.97937	0.99719	0.99863	0.98946
2.11353	0.9648	0.9607	0.98337	0.96926	0.96243	0.9721	0.96984	0.99658	0.99854	0.987
2.11318	0.96374	0.95974	0.98321	0.97006	0.96155	0.97132	0.96773	0.99443	0.99412	0.98799
2.11283	0.96566	0.96007	0.98198	0.96649	0.9581	0.97115	0.97149	0.9934	0.99355	0.98706
2.11248	0.96433	0.95813	0.98013	0.96542	0.95812	0.9713	0.96906	0.99347	0.99369	0.98552
2.11214	0.96183	0.95596	0.9806	0.96149	0.9576	0.97159	0.96443	0.99725	0.99393	0.98541
2.11179	0.96152	0.95635	0.97919	0.96163	0.95633	0.96966	0.96697	0.99415	0.99603	0.98627
2.11144	0.95831	0.95643	0.97813	0.96462	0.95632	0.9695	0.96429	0.99322	0.99922	0.98459
2.1111	0.95723	0.95591	0.97501	0.95757	0.95431	0.97015	0.96162	0.99361	0.99492	0.98445
2.11075	0.95802	0.95243	0.97557	0.96276	0.95466	0.96861	0.95903	0.99444	0.99498	0.98472
2.1104	0.95647	0.95114	0.97359	0.95793	0.95126	0.96641	0.95766	0.99247	0.99368	0.98268
2.11006	0.9536	0.95131	0.97072	0.95507	0.9509	0.96638	0.96003	0.99104	0.99035	0.98074
2.10971	0.95178	0.94867	0.97159	0.95281	0.95061	0.96545	0.95651	0.98983	0.99314	0.97953
2.10937	0.94984	0.94727	0.97018	0.95294	0.9492	0.96311	0.95069	0.99199	0.99259	0.98111
2.10902	0.94854	0.94483	0.96683	0.95477	0.94687	0.96124	0.95015	0.98876	0.98514	0.9786
2.10867	0.94823	0.94259	0.96551	0.94829	0.94769	0.96136	0.94731	0.98753	0.98871	0.97665
2.10833	0.94324	0.9411	0.96523	0.95196	0.94385	0.95875	0.94407	0.98691	0.98988	0.9799
2.10798	0.94094	0.94079	0.96519	0.95221	0.94616	0.95746	0.94593	0.98849	0.99105	0.97721
2.10764	0.94048	0.9407	0.96202	0.94962	0.94066	0.9584	0.94371	0.98646	0.99069	0.97616
2.10729	0.93809	0.93821	0.96314	0.94718	0.9406	0.95777	0.94302	0.98543	0.9878	0.974
2.10695	0.93766	0.93573	0.9594	0.94103	0.94036	0.95635	0.93744	0.98363	0.98531	0.97654
2.1066	0.93624	0.93444	0.9565	0.94453	0.93651	0.95541	0.93853	0.98645	0.98693	0.97411
2.10626	0.9338	0.93314	0.95501	0.94369	0.93628	0.95572	0.9355	0.98221	0.98189	0.97432
2.10591	0.93171	0.93078	0.95459	0.93817	0.93277	0.95286	0.9299	0.98285	0.98596	0.97077
2.10557	0.93039	0.92787	0.94961	0.93894	0.93288	0.95181	0.92809	0.98041	0.98674	0.96897
2.10522	0.92966	0.92687	0.94954	0.938	0.93274	0.95017	0.92781	0.98101	0.98148	0.97023
2.10488	0.92709	0.92588	0.94984	0.94099	0.93243	0.94899	0.92563	0.98211	0.98223	0.96585
2.10453	0.92451	0.92289	0.94809	0.93523	0.9275	0.94922	0.92515	0.97772	0.98027	0.96745
2.10419	0.92139	0.92255	0.94445	0.92983	0.92979	0.94655	0.92033	0.97747	0.97884	0.96603
2.10384	0.9184	0.92103	0.94139	0.92825	0.92287	0.94237	0.92042	0.97734	0.97669	0.96422
2.1035	0.91595	0.91817	0.94059	0.93014	0.92099	0.94118	0.92084	0.97445	0.981	0.96371
2.10316	0.91199	0.9174	0.93934	0.93003	0.92064	0.93982	0.91474	0.97492	0.97887	0.96203
2.10281	0.90895	0.91519	0.93579	0.92612	0.91731	0.93645	0.91021	0.97545	0.97681	0.96145
2.10247	0.90999	0.91198	0.93534	0.92017	0.91796	0.93607	0.91195	0.972	0.97159	0.96213
2.10213	0.90869	0.90937	0.93321	0.92396	0.91703	0.93538	0.90863	0.9718	0.9731	0.95906
2.10178	0.90361	0.90864	0.9299	0.92324	0.91503	0.93179	0.90861	0.96984	0.97317	0.95755
2.10144	0.90066	0.90688	0.92364	0.92262	0.91256	0.93001	0.90126	0.97004	0.97007	0.95686
2.1011	0.89816	0.90351	0.92344	0.9145	0.90956	0.92917	0.89644	0.96865	0.97191	0.95464
2.10075	0.89656	0.90116	0.92294	0.91848	0.90897	0.92487	0.89906	0.96547	0.96434	0.95243
2.10041	0.89401	0.9004	0.92164	0.91305	0.90828	0.92433	0.89533	0.96581	0.96513	0.95116
2.10007	0.8911	0.89775	0.92074	0.90879	0.90466	0.92286	0.88998	0.96077	0.96398	0.94908
2.09972	0.88939	0.89552	0.9163	0.91334	0.90276	0.91954	0.89233	0.9621	0.96307	0.9472
2.09938	0.88626	0.89579	0.91377	0.91005	0.90138	0.91689	0.88526	0.95785	0.96252	0.94868
2.09904	0.88453	0.89283	0.91437	0.90396	0.89919	0.91599	0.88896	0.95989	0.96014	0.9478
2.0987	0.8838	0.88912	0.90851	0.90244	0.8975	0.91651	0.88222	0.9554	0.95812	0.94589
2.09835	0.88189	0.88734	0.90713	0.90491	0.89586	0.91422	0.87952	0.95614	0.95561	0.94265
2.09801	0.88018	0.88451	0.90523	0.8999	0.89348	0.91304	0.87754	0.95472	0.95313	0.94273
2.09767	0.87838	0.88218	0.90161	0.90153	0.89117	0.91007	0.87633	0.95202	0.951	0.94074
2.09733	0.87635	0.8808	0.90157	0.89747	0.89249	0.90588	0.87125	0.95262	0.95015	0.93931
2.09699	0.87434	0.87978	0.89887	0.899	0.89161	0.9041	0.87216	0.94937	0.94804	0.93911
2.09664	0.87196	0.87857	0.89969	0.89251	0.88663	0.90361	0.87019	0.94757	0.94543	0.93715
2.0963	0.87067	0.87493	0.89406	0.89252	0.88754	0.90398	0.86951	0.94491	0.94585	0.93454
2.09596	0.87033	0.87269	0.89331	0.8945	0.88335	0.90307	0.86341	0.94164	0.93899	0.93314
2.09562	0.86895	0.87226	0.89314	0.8902	0.87964	0.90095	0.86186	0.94305	0.93987	0.93029
2.09528	0.86517	0.86981	0.88859	0.88945	0.88204	0.89662	0.85721	0.9393	0.93743	0.93131
2.09494	0.86159	0.86838	0.88233	0.88437	0.88044	0.89356	0.85696	0.9382	0.93426	0.9274
2.0946	0.86043	0.86571	0.88421	0.8924	0.87917	0.89143	0.85643	0.9335	0.9319	0.92813
2.09425	0.85875	0.86247	0.88128	0.88023	0.87599	0.89008	0.84849	0.93353	0.93306	0.92598
2.09391	0.85642	0.86085	0.87815	0.88148	0.87227	0.89079	0.85109	0.9332	0.92977	0.92493
2.09357	0.85483	0.85929	0.87778	0.87966	0.87488	0.88669	0.84763	0.93034	0.92965	0.92433
2.09323	0.85518	0.85793	0.87426	0.87764	0.87011	0.88197	0.84294	0.93032	0.92466	0.91775
2.09289	0.85251	0.85658	0.86966	0.87741	0.8717	0.88025	0.84072	0.92568	0.92417	0.91648
2.09255	0.84747	0.85513	0.87212	0.87722	0.86787	0.87999	0.84187	0.92538	0.91841	0.91753
2.09221	0.84836	0.8534	0.86885	0.87383	0.86639	0.88086	0.83692	0.924	0.91907	0.9144
2.09187	0.84878	0.85315	0.86868	0.87347	0.86854	0.87919	0.83448	0.92004	0.91597	0.91266
2.09153	0.84635	0.85293	0.8658	0.86943	0.86182	0.87526	0.83366	0.91781	0.91437	0.91141
2.09119	0.84494	0.85102	0.86372	0.86935	0.86415	0.87328	0.83463	0.91652	0.91249	0.9078
2.09085	0.84228	0.84866	0.85922	0.86656	0.85909	0.87272	0.83201	0.91412	0.90927	0.90582
2.09051	0.83944	0.84653	0.85813	0.86753	0.85914	0.86912	0.82808	0.91512	0.90956	0.90458
2.09017	0.83902	0.8455	0.85644	0.86782	0.8583	0.86793	0.82597	0.90969	0.90652	0.90455
2.08983	0.8404	0.84428	0.85516	0.86189	0.85654	0.86928	0.82251	0.91197	0.90175	0.90263
2.08949	0.83904	0.84333	0.85106	0.86175	0.85646	0.86842	0.8192	0.90886	0.90049	0.89788
2.08915	0.8356	0.84229	0.85087	0.86662	0.85553	0.86775	0.81709	0.90452	0.89719	0.8972
2.08881	0.8339	0.84057	0.8486	0.86718	0.85525	0.86687	0.82176	0.90619	0.89661	0.89761
2.08848	0.83207	0.84023	0.84828	0.86176	0.85098	0.8637	0.81634	0.90547	0.89225	0.89468
2.08814	0.83212	0.84028	0.84615	0.85685	0.85145	0.86188	0.81635	0.90441	0.89047	0.89311
2.0878	0.83233	0.83938	0.84376	0.86013	0.84932	0.86195	0.8165	0.9001	0.89215	0.89008
2.08746	0.82969	0.83923	0.84305	0.8567	0.8508	0.86092	0.81363	0.89828	0.88781	0.8859
2.08712	0.82845	0.83755	0.84593	0.85662	0.84912	0.86157	0.81158	0.89858	0.88332	0.8885
2.08678	0.82867	0.83624	0.84469	0.8563	0.85255	0.85908	0.80949	0.89742	0.88166	0.88429
2.08644	0.83027	0.83488	0.84076	0.86192	0.84918	0.85826	0.80813	0.89588	0.87939	0.8821
2.08611	0.8292	0.83379	0.83849	0.85741	0.84521	0.85937	0.80824	0.89296	0.8789	0.88238
2.08577	0.82959	0.83647	0.83955	0.85973	0.85033	0.85765	0.80534	0.89265	0.87893	0.87896
2.08543	0.82787	0.83796	0.83684	0.8567	0.84779	0.85796	0.80789	0.89015	0.87219	0.87635
2.08509	0.82638	0.8366	0.83642	0.85654	0.84655	0.85741	0.8035	0.88964	0.87045	0.87571
2.08475	0.82921	0.8366	0.83347	0.85959	0.84751	0.85557	0.80269	0.88619	0.86886	0.86965
2.08442	0.82934	0.83696	0.83446	0.85759	0.84545	0.85403	0.80471	0.88478	0.86582	0.87251
2.08408	0.82804	0.83574	0.83309	0.85343	0.84454	0.85339	0.80641	0.88211	0.86684	0.86897
2.08374	0.82757	0.83497	0.835	0.85454	0.84643	0.85219	0.8024	0.88376	0.86401	0.86659
2.0834	0.82869	0.83523	0.832	0.85464	0.84851	0.8521	0.80449	0.88313	0.86266	0.86536
2.08307	0.82995	0.83489	0.83028	0.85625	0.84565	0.85297	0.8095	0.88081	0.85979	0.86186
2.08273	0.83089	0.83547	0.82992	0.85289	0.84473	0.8516	0.8038	0.88148	0.86016	0.86068
2.08239	0.8317	0.83724	0.83035	0.85614	0.84566	0.84935	0.806	0.87676	0.85573	0.8572
2.08206	0.8327	0.83691	0.82519	0.8585	0.84833	0.84909	0.80547	0.87578	0.85529	0.85646
2.08172	0.83181	0.83655	0.82761	0.85741	0.84559	0.84982	0.80373	0.87931	0.85492	0.85292
2.08138	0.83194	0.83663	0.82611	0.85378	0.84726	0.85009	0.80806	0.87646	0.85013	0.85332
2.08105	0.83311	0.8363	0.82475	0.85253	0.84828	0.84969	0.80895	0.87338	0.84939	0.84872
2.08071	0.83619	0.83635	0.82442	0.8529	0.84622	0.8506	0.8047	0.87389	0.84691	0.84789
2.08037	0.83677	0.83559	0.82673	0.85739	0.84674	0.85115	0.80633	0.87275	0.84941	0.84771
2.08004	0.83445	0.83365	0.82636	0.85717	0.84662	0.85159	0.81516	0.87269	0.84505	0.84419
2.0797	0.83396	0.83379	0.8278	0.85874	0.85004	0.85411	0.80426	0.87081	0.84388	0.84325
2.07936	0.83409	0.83728	0.82497	0.85834	0.84875	0.85261	0.8056	0.87474	0.84167	0.83984
2.07903	0.83433	0.83884	0.82463	0.85277	0.84982	0.8494	0.80891	0.87106	0.83982	0.83894
2.07869	0.83503	0.83756	0.82597	0.86219	0.84686	0.8504	0.81329	0.86918	0.83816	0.83802
2.07836	0.83621	0.83764	0.82356	0.85891	0.84887	0.8522	0.81227	0.86722	0.83659	0.83526
2.07802	0.83656	0.83804	0.82569	0.8598	0.84951	0.85341	0.81166	0.86739	0.83811	0.83288
2.07769	0.83697	0.83999	0.82436	0.85851	0.84964	0.85347	0.80985	0.87065	0.83776	0.83143
2.07735	0.83816	0.84175	0.82651	0.85943	0.84971	0.85454	0.8134	0.86571	0.83497	0.82977
2.07702	0.83802	0.84127	0.82564	0.86087	0.8504	0.85728	0.81319	0.86626	0.83319	0.83002
2.07668	0.8383	0.84139	0.82806	0.85816	0.85242	0.85837	0.81429	0.86906	0.83252	0.82791
2.07635	0.84026	0.8414	0.82696	0.86049	0.84992	0.85975	0.81427	0.86663	0.82956	0.82498
2.07601	0.83902	0.84157	0.82444	0.86158	0.85084	0.8598	0.81578	0.86659	0.83346	0.8241
2.07568	0.83721	0.84215	0.8272	0.86133	0.84917	0.85916	0.8178	0.86776	0.82896	0.82194
2.07534	0.83851	0.84288	0.82617	0.86024	0.85282	0.85852	0.82177	0.86783	0.83025	0.82031
2.07501	0.84029	0.84457	0.82862	0.85925	0.85434	0.85904	0.82105	0.86683	0.82781	0.82121
2.07467	0.84104	0.84527	0.82713	0.86071	0.85517	0.8591	0.82049	0.8652	0.82464	0.81863
2.07434	0.84231	0.84335	0.82575	0.86258	0.85541	0.86201	0.82239	0.86373	0.82589	0.81815
2.074	0.84459	0.84284	0.82834	0.86297	0.85294	0.86427	0.82455	0.86635	0.82477	0.81577
2.07367	0.84619	0.84357	0.82389	0.85884	0.85222	0.86284	0.82635	0.86459	0.82487	0.81281
2.07334	0.84577	0.84332	0.8287	0.85862	0.85583	0.86361	0.82372	0.86544	0.82424	0.81044
2.073	0.84665	0.84385	0.83281	0.86186	0.85765	0.8649	0.83039	0.86688	0.8219	0.81219
2.07267	0.84778	0.84389	0.82563	0.86232	0.85576	0.86676	0.82896	0.86652	0.82297	0.8079
2.07233	0.84678	0.84431	0.83046	0.86334	0.85381	0.86687	0.83164	0.86567	0.82432	0.80704
2.072	0.8469	0.84411	0.8315	0.86156	0.85488	0.86702	0.82963	0.86536	0.82288	0.8066
2.07167	0.84729	0.84423	0.83029	0.86184	0.8554	0.86829	0.83012	0.86725	0.82248	0.8054
2.07133	0.84679	0.84621	0.82882	0.85892	0.85581	0.87041	0.83153	0.86972	0.82429	0.80613
2.071	0.84642	0.84668	0.82912	0.86509	0.85428	0.87109	0.83321	0.86755	0.82027	0.80661
2.07067	0.84479	0.84544	0.83113	0.85981	0.85504	0.869	0.83565	0.86484	0.82298	0.80455
2.07033	0.84454	0.84495	0.82852	0.86251	0.85803	0.87189	0.83708	0.86752	0.82391	0.80352
2.07	0.84379	0.84467	0.83265	0.86312	0.85878	0.87393	0.83789	0.86712	0.8218	0.80066
2.06967	0.84134	0.84455	0.82974	0.86252	0.85702	0.87169	0.83406	0.87044	0.82492	0.80018
2.06934	0.84251	0.844	0.83079	0.85931	0.85877	0.87206	0.83997	0.86925	0.82201	0.8008
2.069	0.84408	0.84413	0.82882	0.85774	0.85987	0.87378	0.83871	0.87013	0.82322	0.79947
2.06867	0.84458	0.84534	0.8292	0.85927	0.85707	0.87496	0.84178	0.86795	0.82849	0.80131
2.06834	0.84425	0.84386	0.83116	0.85805	0.85717	0.87317	0.84583	0.86902	0.82647	0.7994
2.06801	0.84275	0.84357	0.83062	0.85718	0.85377	0.87312	0.84321	0.8702	0.82719	0.7987
2.06767	0.84074	0.84296	0.82756	0.85865	0.85364	0.87253	0.84077	0.86883	0.82781	0.79497
2.06734	0.84077	0.84198	0.82662	0.85462	0.85643	0.8729	0.84524	0.86959	0.82677	0.79874
2.06701	0.8411	0.84343	0.8288	0.85561	0.85464	0.87609	0.84214	0.87033	0.82618	0.79872
2.06668	0.83959	0.84403	0.82729	0.85767	0.85294	0.87536	0.85026	0.87196	0.82777	0.79808
2.06635	0.83816	0.84342	0.82687	0.85522	0.85577	0.8746	0.84377	0.8717	0.82979	0.79828
2.06602	0.83639	0.84414	0.82595	0.85214	0.85194	0.8739	0.84627	0.87406	0.82915	0.79434
2.06568	0.83559	0.84446	0.82632	0.85313	0.85423	0.87182	0.84889	0.87273	0.83007	0.79514
2.06535	0.83383	0.84316	0.82749	0.85319	0.85559	0.87409	0.84696	0.87155	0.83005	0.79798
2.06502	0.8316	0.84274	0.82908	0.85363	0.85447	0.87466	0.84655	0.87239	0.83047	0.7969
2.06469	0.83152	0.84121	0.82648	0.85103	0.85179	0.87362	0.84554	0.87082	0.83252	0.79802
2.06436	0.83053	0.83832	0.82318	0.85047	0.85162	0.87189	0.84741	0.87077	0.83311	0.79532
2.06403	0.83092	0.83854	0.82632	0.85145	0.85171	0.86991	0.84153	0.87127	0.8332	0.79504
[truncated: 975 more rows]

## Sheet: Fig.2 Right panel
x-axis	4K	20K	30K	60K	70K	80K	100K	120K	140K	170K
[truncated: 2,000 more rows]

## Sheet: Fig.3A
x-axis-1	Line1	Not shown	Line2	Not shown	Not shown	Line3	Not shown	Line4	Line5	Line6	Not shown	Line7	Line8	Not shown	Not shown	Not shown	Not shown	Not shown	density increases in turn	x-axis-2	Fitting1	Fitting2	Fitting3	Fitting4	Fitting5	Fitting6	Fitting7	Fitting8
[truncated: 1,000 more rows]

[truncated: 10 more sheets: Fig.3B, Fig.3C, Fig.3D &3E, Fig.3F, Fig.4A_top panel, Fig.4a_bottom panel, Fig.4B, Fig.4C, Fig.4D inset, Fig.4D]
